# Supplementary material for: Resolving data bias improves generalization in binding affinity prediction
Source: Nat Mach Intell. 2025 Oct 21;7(10):1713–25. doi: 10.1038/s42256-025-01124-5 (PMC12552120; doi:10.1038/s42256-025-01124-5)
Supplement: Supplementary file 3 — t-SNE-reduced embedding and annotations for all structures in the three databases. [file 42256_2025_1124_MOESM3_ESM.xlsx]

## Sheet: Figure 3ab
		Validation R					CASF2016 R						Mean	Std		Validation RMSE					CASF2016 RMSE						Mean	Std
PDBbind	GEMS (GATE18d_B6AEc0fPL_d0300)	0.763	0.779	0.794	0.777	0.776	0.814	0.825	0.808	0.809	0.809		0.813	0.00710634		1.198	1.167	1.143	1.168	1.184	1.266	1.239	1.294	1.275	1.282		1.2712	0.0207051
	Pafnucy	0.656	0.666	0.672	0.681	0.67	0.902	0.894	0.853	0.879	0.827		0.871	0.0308788		1.39	1.383	1.375	1.356	1.384	1.018	1.05	1.224	1.066	1.282		1.128	0.117218
	GenScore						0.795	0.82	0.796	0.771	0.79		0.7944	0.0175014							1.32	1.24	1.31	1.38	1.33		1.316	0.0502991
	Search Top 5 Ligands
	Search Top 5 Complexes												0.716														1.517
PDBbind CleanSplit	GEMS (GATE18d_B6AEc11PL_kikdic_d0500)	0.766	0.755	0.754	0.752	0.763	0.809	0.794	0.806	0.804	0.802		0.803	0.00565685		1.192	1.231	1.208	1.22	1.194	1.288	1.352	1.298	1.294	1.306		1.3076	0.0256671
	Pafnucy						0.762	0.741	0.727	0.741	0.76		0.7462	0.0146867		1.382	1.438	1.412	1.397	1.385	1.463	1.476	1.527	1.498	1.454		1.4836	0.0293649
	GenScore						0.767	0.796	0.781	0.792	0.762		0.7796	0.0149432							1.39	1.32	1.36	1.33	1.41		1.362	0.0383406
	Search Top 5 Ligands
	Search Top 5 Complexes												0.653														1.648
		Pearson Correlations CASF2016 Clusters
	CASF2016 Cluster	1	2	3	4	5	6	7	8	9	10	11	12	13	14	15	16	17	18	19	20	21	22	23	24	25	26	27	28	29	30	31	32	33	34	35	36	37	38	39	40	41	42	43	44	45	46	47	48
	GEMS (GATE18d_B6AEc0fPL_d0300)	0.7	0.9	-0.1	0.6	0.9	0.4	0.8	0.9	0.3	0.1	0.6	0	0.7	1	1	0.6	1	1	0.7	0.9	0.6	0.7	0.9	0.9	0.3	-0.6	0.6	1	0.7	0.9	0.7	0.6	0.8	0.9	0.9	0.7	0.9	0.9	1	0.7	0.9	1	1	0.2	0.9	0.4	0.7	0.7
	Pafnucy	0.9	1	0.9	0.7	0.7	0.6	0.4	0.9	0.9	0.4	1	0.9	0.9	0.9	0.9	0.9	1	0.8	1	0.9	0.7	0.7	0.7	0.8	0.7	0.1	0.7	0.7	1	1	0.7	1	0.9	0.9	1	0.9	0.7	0.9	1	0.7	1	0.9	0.9	0.5	0.9	0.7	1	1
	GenScore	0.7	0.9	0.9	0.8	0.5	0.7	-0.8	0.6	0	0.4	0.6	0.6	1	1	1	0.9	1	0.9	0.9	0.7	0.3	0.9	0.6	0.8	0.6	-0.6	0.9	1	0.6	1	0.5	0.5	0.9	1	0.9	0.7	0.9	1	1	0.6	1	0.8	-0.1	0.2	0.3	0.1	0.9	0.7
	Search Top 5 Complexes	1	0.7	0.3	0.7	0.6	0.2	-0.4	0.3	0	-0.2	0.8	0.1	-1	0.8	1	0.7	0.7	-0.3	0.7	-0.8	0.5	0.4	0.4	0.2	0.5	0.3	0.7	0.3	0.3	1	0.6	-0.3	0.7	0.4	0.5	0.6	0.9	0.5	0.9	1	0.9	0.7	-0.4	0.9	0.9	1	0.4	0.3
	GEMS (GATE18d_B6AEc11PL_kikdic_d0500)	0.6	0.8	0.2	0.9	0.8	0.2	0.7	0.8	-0.3	0.1	0.6	0.2	0.7	1	0.9	0.6	1	1	0.7	0.9	0.4	0.9	0.8	0.9	0.3	-0.5	0.9	1	0.7	0.9	0.7	0.7	0.8	0.9	0.8	0.4	0.6	0.9	0.9	0.2	0.9	1	0.8	0.2	0.9	0.7	0.6	0.9
	Pafnucy	0.6	0.9	0.7	0.6	0.1	0.9	-0.8	0.9	0.4	0	0.8	0.9	0.9	0.8	0.8	0.9	1	0.1	1	0.9	0.5	0.2	0.7	0.8	0.6	-0.7	0.4	0.1	0.9	0.4	0.7	1	1	0.9	1	-0.1	0.7	0.9	0.7	0.5	0.9	0.9	0.6	0.2	0.7	0.4	0.9	1
	GenScore	0.7	0.9	0.8	0.8	0.6	0.9	0.1	0.2	0.4	0.3	0.8	0.5	0.9	1	0.9	0.9	1	0.7	0.9	0.5	0.3	0.4	0.2	0.6	0.6	-0.5	0.7	0.9	0.9	0.7	0.3	0.5	0.9	0.9	0.7	0.7	0.7	1	1	0.6	1	0.8	0.1	0.1	0.5	0	0.7	0.7
	Search Top 5 Complexes	0.6	0.5	0.5	0.7	0.6	0.1	-0.1	0.1	0.1	-0.9	0.9	0	-0.3	0.8	1	0.4	0.7	-0.6	0.3	-0.7	0.5	0.4	-0.1	0.2	0.1	0.3	1	0.9	0.3	-0.6	0.8	-0.3	0.3	0	0.5	0.1	0.9	0.3	0.9	0.9	0.7	0.3	-0.1	0.6	0.9	1	-0.9	0.4
[truncated: 10 more columns]
