# Supplementary material for: Resolving data bias improves generalization in binding affinity prediction
Source: Nat Mach Intell. 2025 Oct 21;7(10):1713–25. doi: 10.1038/s42256-025-01124-5 (PMC12552120; doi:10.1038/s42256-025-01124-5)
Supplement: Supplementary file 4 — Statistical source data for Fig. 3b,c. [file 42256_2025_1124_MOESM4_ESM.xlsx]

## Sheet: GEMS Models
																																													CASF2016
		Random Seed		Epoch					Training R					Validation R					Training RMSE					Validation RMSE						Epoch	Training R	Training RMSE	Validation R	Validation RMSE		Overfitting			Val R	stdev		Val RMSE	stdev		Complete		Indep. Subset
																																													R	RMSE	R	RMSE
	Trained on PDBbind
No embeddings	GEMS - GATE18e_00AEc0fPL_d0100	0		463	257	356	381	455	0.844	0.776	0.813	0.822	0.839	0.721	0.722	0.737	0.719	0.734	0.989	1.159	1.067	1.048	0.997	1.27	1.274	1.277	1.271	1.27		382.4	0.8188	1.052	0.7266	1.2724		0.793229	0.80636		0.72768	0.0015975		1.27688	0.0111001		0.843	1.221	0.812	1.452
	GEMS - GATE18e_00AEc0fPL_d0100	1		401	392	536	329	417	0.827	0.827	0.853	0.801	0.827	0.735	0.723	0.728	0.719	0.734	1.03	1.036	0.957	1.105	1.029	1.306	1.275	1.288	1.296	1.311		415	0.827	1.0314	0.7278	1.2952		0.873403									0.836	1.235	0.794	1.493
	GEMS - GATE18e_00AEc0fPL_d0100	2		456	284	497	483	381	0.842	0.786	0.845	0.838	0.818	0.723	0.725	0.739	0.739	0.726	0.988	1.138	0.987	1.005	1.051	1.301	1.264	1.222	1.24	1.302		420.2	0.8258	1.0338	0.7304	1.2658		0.755912									0.842	1.225	0.804	1.481
	GEMS - GATE18e_00AEc0fPL_d0100	3		417	439	526	420	384	0.825	0.839	0.855	0.833	0.817	0.726	0.729	0.731	0.721	0.728	1.04	0.998	0.949	1.018	1.062	1.264	1.288	1.286	1.289	1.262		437.2	0.8338	1.0134	0.727	1.2778		0.831854									0.852	1.185	0.822	1.429
	GEMS - GATE18e_00AEc0fPL_d0100	4		549	426	246	354	383	0.856	0.829	0.778	0.806	0.824	0.74	0.728	0.707	0.739	0.719	0.944	1.026	1.155	1.09	1.045	1.274	1.271	1.296	1.235	1.29		391.6	0.8186	1.052	0.7266	1.2732		0.777404									0.848	1.21	0.819	1.438
ChemBERTa	GEMS - GATE18d_00AEc0fPL_d0100	0		378	367	320	369	322	0.866	0.865	0.844	0.871	0.846	0.726	0.736	0.741	0.73	0.742	0.922	0.922	0.982	0.905	0.976	1.269	1.315	1.252	1.26	1.264		351.2	0.8584	0.9414	0.735	1.272		1.28074	1.28814		0.73188	0.00340176		1.27796	0.0119066		0.838	1.207	0.794	1.481
	GEMS - GATE18d_00AEc0fPL_d0100	1		349	483	277	275	291	0.86	0.901	0.825	0.825	0.837	0.735	0.731	0.729	0.725	0.733	0.934	0.799	1.036	1.044	1.002	1.281	1.374	1.269	1.289	1.28		335	0.8496	0.963	0.7306	1.2986		1.37119									0.836	1.223	0.796	1.491
	GEMS - GATE18d_00AEc0fPL_d0100	2		232	407	380	322	323	0.809	0.885	0.867	0.845	0.849	0.73	0.739	0.736	0.743	0.732	1.078	0.858	0.918	0.983	0.965	1.289	1.248	1.271	1.228	1.312		332.8	0.851	0.9604	0.736	1.2696		1.26235									0.844	1.202	0.809	1.462
	GEMS - GATE18d_00AEc0fPL_d0100	3		237	222	333	387	292	0.808	0.797	0.853	0.874	0.833	0.728	0.729	0.73	0.729	0.727	1.085	1.108	0.958	0.893	1.018	1.288	1.272	1.288	1.273	1.267		294.2	0.833	1.0124	0.7286	1.2776		1.23721									0.848	1.203	0.823	1.446
	GEMS - GATE18d_00AEc0fPL_d0100	4		416	350	232	368	404	0.877	0.86	0.804	0.865	0.884	0.743	0.728	0.712	0.736	0.727	0.878	0.937	1.094	0.925	0.862	1.272	1.272	1.296	1.249	1.271		354	0.858	0.9392	0.7292	1.272		1.28924									0.836	1.229	0.797	1.5
ChemBERTa + ANKH	GEMS - GATE18d_B0AEc0fPL_d0300	0		365	354	382	329	329	0.885	0.878	0.884	0.872	0.871	0.756	0.769	0.782	0.777	0.77	0.858	0.878	0.857	0.902	0.901	1.192	1.206	1.18	1.175	1.189		351.8	0.878	0.8792	0.7708	1.1884		1.14025	1.16562		0.77072	0.000657267		1.195	0.0132959		0.835	1.242	0.788	1.515
	GEMS - GATE18d_B0AEc0fPL_d0300	1		314	297	379	412	312	0.865	0.861	0.89	0.893	0.86	0.776	0.767	0.771	0.759	0.778	0.92	0.937	0.838	0.829	0.933	1.187	1.182	1.181	1.192	1.183		342.8	0.8738	0.8914	0.7702	1.185		1.11202									0.835	1.226	0.791	1.498
	GEMS - GATE18d_B0AEc0fPL_d0300	2		369	281	332	371	285	0.886	0.849	0.873	0.886	0.86	0.761	0.772	0.777	0.778	0.765	0.848	0.971	0.901	0.855	0.932	1.228	1.185	1.182	1.15	1.232		327.6	0.8708	0.9014	0.7706	1.1954		1.16459									0.838	1.226	0.792	1.496
	GEMS - GATE18d_B0AEc0fPL_d0300	3		302	375	336	330	365	0.863	0.887	0.876	0.877	0.882	0.766	0.777	0.766	0.769	0.773	0.93	0.848	0.884	0.882	0.868	1.193	1.301	1.225	1.197	1.173		341.6	0.877	0.8824	0.7702	1.2178		1.2748									0.834	1.207	0.787	1.479
	GEMS - GATE18d_B0AEc0fPL_d0300	4		341	307	270	353	405	0.874	0.863	0.852	0.878	0.897	0.78	0.772	0.754	0.788	0.765	0.887	0.925	0.963	0.88	0.817	1.194	1.178	1.239	1.156	1.175		335.2	0.8728	0.8944	0.7718	1.1884		1.13642									0.843	1.186	0.796	1.46
ChemBERTa + ESM2	GEMS - GATE18d_06AEc0fPL_d0400	0		616	629	509	544	582	0.892	0.895	0.863	0.873	0.883	0.761	0.784	0.787	0.785	0.774	0.834	0.819	0.924	0.897	0.861	1.201	1.167	1.16	1.139	1.213		576	0.8812	0.867	0.7782	1.176		0.689358	0.731136		0.77652	0.00212415		1.19228	0.00942826		0.838	1.192	0.803	1.435
	GEMS - GATE18d_06AEc0fPL_d0400	1		621	548	550	575	590	0.888	0.877	0.877	0.883	0.882	0.779	0.777	0.781	0.772	0.78	0.842	0.885	0.88	0.866	0.861	1.205	1.178	1.212	1.183	1.197		576.8	0.8814	0.8668	0.7778	1.195		0.731552									0.839	1.183	0.805	1.426
	GEMS - GATE18d_06AEc0fPL_d0400	2		612	596	612	600	620	0.892	0.883	0.886	0.887	0.892	0.767	0.782	0.787	0.782	0.773	0.828	0.864	0.857	0.85	0.823	1.238	1.181	1.139	1.202	1.24		608	0.888	0.8444	0.7782	1.2		0.751566									0.836	1.189	0.801	1.429
	GEMS - GATE18d_06AEc0fPL_d0400	3		560	610	602	612	517	0.88	0.887	0.89	0.89	0.872	0.767	0.781	0.769	0.776	0.778	0.873	0.845	0.836	0.836	0.902	1.198	1.187	1.232	1.191	1.177		580.2	0.8838	0.8584	0.7742	1.197		0.7538									0.837	1.191	0.806	1.421
	GEMS - GATE18d_06AEc0fPL_d0400	4		685	628	499	504	574	0.903	0.89	0.868	0.86	0.885	0.779	0.78	0.756	0.794	0.762	0.786	0.837	0.915	0.938	0.859	1.207	1.169	1.26	1.128	1.203		578	0.8812	0.867	0.7742	1.1934		0.729406									0.846	1.162	0.818	1.388
ChemBERTa + ANKH + ESM2	GEMS - GATE18d_B6AEc0fPL_d0300	0		339	328	383	230	335	0.884	0.882	0.896	0.85	0.883	0.763	0.779	0.794	0.777	0.776	0.861	0.866	0.814	0.969	0.86	1.198	1.167	1.143	1.168	1.184		323	0.879	0.874	0.7778	1.172		1.18617	1.24585		0.77652	0.0022298		1.18984	0.0221637		0.826	1.237	0.788	1.487
	GEMS - GATE18d_B6AEc0fPL_d0300	1		458	362	324	329	418	0.907	0.891	0.88	0.885	0.901	0.78	0.778	0.779	0.774	0.782	0.772	0.837	0.873	0.858	0.794	1.197	1.165	1.198	1.163	1.187		378.2	0.8928	0.8268	0.7786	1.182		1.20625									0.829	1.224	0.786	1.488
	GEMS - GATE18d_B6AEc0fPL_d0300	2		481	299	342	413	397	0.916	0.874	0.882	0.901	0.901	0.772	0.786	0.783	0.781	0.761	0.736	0.894	0.868	0.797	0.793	1.217	1.24	1.197	1.218	1.254		386.4	0.8948	0.8176	0.7766	1.2252		1.35831									0.831	1.213	0.79	1.472
	GEMS - GATE18d_B6AEc0fPL_d0300	3		466	340	373	349	313	0.911	0.883	0.895	0.888	0.877	0.763	0.783	0.77	0.776	0.772	0.757	0.86	0.818	0.845	0.883	1.235	1.175	1.219	1.184	1.172		368.2	0.8908	0.8326	0.7728	1.197		1.28064									0.834	1.208	0.791	1.477
	GEMS - GATE18d_B6AEc0fPL_d0300	4		275	370	329	406	304	0.864	0.892	0.883	0.899	0.878	0.785	0.779	0.759	0.799	0.762	0.919	0.829	0.863	0.804	0.883	1.178	1.168	1.208	1.128	1.183		336.8	0.8832	0.8596	0.7768	1.173		1.19789									0.828	1.231	0.788	1.49
Protein Ablation ChemBERTa + ANKH + ESM2	GEMS - GATE18d_B6AEc00L_d0100	0		266	288	240	278	255	0.776	0.78	0.753	0.781	0.764	0.649	0.664	0.671	0.666	0.665	1.164	1.149	1.205	1.15	1.181	1.41	1.417	1.384	1.394	1.42		265.4	0.7708	1.1698	0.663	1.405		1.33667	1.30788		0.65984	0.00188892		1.39992	0.0036677		0.766	1.407	0.765	1.573
	GEMS - GATE18d_B6AEc00L_d0100	1		278	177	369	214	205	0.779	0.719	0.822	0.742	0.728	0.667	0.645	0.664	0.651	0.666	1.15	1.279	1.046	1.238	1.255	1.39	1.394	1.423	1.368	1.399		248.6	0.758	1.1936	0.6586	1.3948		1.22887									0.772	1.418	0.784	1.573
	GEMS - GATE18d_B6AEc00L_d0100	2		352	262	275	205	223	0.815	0.768	0.773	0.727	0.752	0.655	0.665	0.651	0.664	0.658	1.062	1.178	1.17	1.265	1.203	1.453	1.381	1.379	1.371	1.421		263.4	0.767	1.1756	0.6586	1.401		1.29932									0.768	1.413	0.783	1.549
	GEMS - GATE18d_B6AEc00L_d0100	3		297	268	228	290	283	0.794	0.775	0.745	0.788	0.79	0.658	0.662	0.657	0.666	0.658	1.117	1.158	1.222	1.131	1.13	1.395	1.396	1.441	1.375	1.391		273.2	0.7784	1.1516	0.6602	1.3996		1.37498									0.758	1.428	0.752	1.612
	GEMS - GATE18d_B6AEc00L_d0100	4		272	266	308	257	204	0.773	0.771	0.799	0.762	0.733	0.673	0.651	0.646	0.667	0.657	1.157	1.169	1.106	1.191	1.254	1.406	1.41	1.42	1.369	1.391		261.4	0.7676	1.1754	0.6588	1.3992		1.29957									0.754	1.456	0.767	1.601
	Trained on PDBbind CleanSplit
No embeddings	GEMS - GATE18e_00AEc11PL_kikdic_d0100	0		540	410	377	390	511	0.844	0.815	0.798	0.811	0.838	0.712	0.698	0.709	0.709	0.72	0.978	1.049	1.098	1.066	0.996	1.282	1.352	1.311	1.296	1.284		445.6	0.8212	1.0374	0.7096	1.305		0.846306	0.878816		0.70632	0.00354006		1.3132	0.00622575		0.797	1.35	0.81	1.444
	GEMS - GATE18e_00AEc11PL_kikdic_d0100	1		467	281	484	377	322	0.825	0.768	0.838	0.809	0.781	0.709	0.693	0.701	0.698	0.709	1.029	1.167	0.994	1.074	1.135	1.325	1.318	1.321	1.299	1.318		386.2	0.8042	1.0798	0.702	1.3162		0.871963									0.809	1.33	0.825	1.423
	GEMS - GATE18e_00AEc11PL_kikdic_d0100	2		404	451	344	358	423	0.811	0.824	0.792	0.802	0.819	0.697	0.714	0.708	0.691	0.705	1.066	1.031	1.109	1.088	1.048	1.318	1.281	1.312	1.344	1.291		396	0.8096	1.0684	0.703	1.3092		0.86498									0.791	1.369	0.804	1.461
	GEMS - GATE18e_00AEc11PL_kikdic_d0100	3		396	540	482	582	489	0.811	0.847	0.828	0.864	0.836	0.703	0.705	0.717	0.706	0.71	1.062	0.971	1.022	0.918	1	1.317	1.335	1.289	1.371	1.293		497.8	0.8372	0.9946	0.7082	1.321		0.925847									0.791	1.352	0.803	1.446
	GEMS - GATE18e_00AEc11PL_kikdic_d0100	4		617	365	486	448	445	0.86	0.8	0.833	0.827	0.822	0.704	0.704	0.707	0.712	0.717	0.931	1.094	1.006	1.025	1.036	1.32	1.313	1.331	1.295	1.314		472.2	0.8284	1.0184	0.7088	1.3146		0.884984									0.797	1.346	0.804	1.452
ChemBERTa	GEMS - GATE18d_00AEc11PL_kikdic_d0200	0		364	373	350	388	411	0.796	0.792	0.787	0.801	0.809	0.709	0.703	0.705	0.711	0.715	1.105	1.107	1.124	1.091	1.072	1.282	1.328	1.297	1.294	1.278		377.2	0.797	1.0998	0.7086	1.2958		0.733303	0.864306		0.7074	0.00269815		1.31316	0.0141968		0.795	1.347	0.823	1.407
	GEMS - GATE18d_00AEc11PL_kikdic_d0200	1		442	360	357	448	322	0.824	0.787	0.787	0.837	0.769	0.713	0.696	0.698	0.698	0.713	1.032	1.123	1.121	1.001	1.162	1.294	1.317	1.322	1.301	1.337		385.8	0.8008	1.0878	0.7036	1.3142		0.834043									0.788	1.359	0.817	1.416
	GEMS - GATE18d_00AEc11PL_kikdic_d0200	2		420	426	488	439	358	0.816	0.819	0.849	0.832	0.79	0.708	0.714	0.712	0.71	0.702	1.054	1.044	0.96	1.011	1.118	1.342	1.346	1.311	1.373	1.294		426.2	0.8212	1.0374	0.7092	1.3332		0.978624									0.786	1.353	0.814	1.413
	GEMS - GATE18d_00AEc11PL_kikdic_d0200	3		461	347	360	400	443	0.833	0.791	0.793	0.815	0.83	0.715	0.701	0.707	0.703	0.702	1.006	1.117	1.108	1.055	1.016	1.328	1.296	1.306	1.306	1.355		402.2	0.8124	1.0604	0.7056	1.3182		0.908411									0.79	1.349	0.825	1.381
	GEMS - GATE18d_00AEc11PL_kikdic_d0200	4		518	383	435	463	319	0.855	0.806	0.825	0.836	0.767	0.708	0.716	0.705	0.707	0.714	0.947	1.079	1.028	0.998	1.166	1.305	1.267	1.332	1.328	1.29		423.6	0.8178	1.0436	0.71	1.3044		0.867148									0.787	1.367	0.812	1.434
ChemBERTa + ANKH	GEMS - GATE18d_B0AEc11PL_kikdic_d0600	0		582	585	501	617	598	0.865	0.862	0.843	0.873	0.873	0.753	0.751	0.755	0.751	0.752	0.915	0.917	0.98	0.888	0.889	1.252	1.245	1.2	1.28	1.218		576.6	0.8632	0.9178	0.7524	1.239		0.740376	0.734954		0.75092	0.00117983		1.24136	0.0157819		0.808	1.287	0.822	1.358
	GEMS - GATE18d_B0AEc11PL_kikdic_d0600	1		488	509	490	564	648	0.838	0.852	0.843	0.862	0.878	0.751	0.748	0.753	0.743	0.764	0.993	0.952	0.979	0.926	0.87	1.203	1.245	1.212	1.278	1.404		539.8	0.8546	0.944	0.7518	1.2684		0.799366									0.807	1.291	0.819	1.373
	GEMS - GATE18d_B0AEc11PL_kikdic_d0600	2		564	470	521	548	442	0.857	0.829	0.848	0.859	0.828	0.753	0.752	0.755	0.74	0.748	0.94	1.019	0.962	0.932	1.024	1.211	1.211	1.22	1.319	1.207		509	0.8442	0.9754	0.7496	1.2336		0.67672									0.809	1.287	0.822	1.357
	GEMS - GATE18d_B0AEc11PL_kikdic_d0600	3		584	598	634	634	620	0.874	0.869	0.874	0.874	0.87	0.744	0.753	0.747	0.75	0.76	0.884	0.903	0.884	0.884	0.898	1.238	1.204	1.224	1.276	1.196		614	0.8722	0.8906	0.7508	1.2276		0.731033									0.812	1.303	0.827	1.366
	GEMS - GATE18d_B0AEc11PL_kikdic_d0600	4		479	555	595	529	559	0.842	0.856	0.87	0.853	0.856	0.742	0.749	0.757	0.741	0.761	0.982	0.942	0.896	0.951	0.938	1.225	1.273	1.224	1.269	1.2		543.4	0.8554	0.9418	0.75	1.2382		0.727273									0.809	1.288	0.823	1.365
ChemBERTa + ESM2	GEMS - GATE18d_06AEc11PL_kikdic_d0600	0		706	792	765	591	689	0.854	0.874	0.865	0.824	0.843	0.755	0.75	0.752	0.748	0.758	0.95	0.879	0.913	1.033	0.983	1.219	1.279	1.269	1.222	1.199		708.6	0.852	0.9516	0.7526	1.2376		0.536291	0.537399		0.7514	0.000989949		1.23688	0.00834578		0.806	1.287	0.823	1.35
	GEMS - GATE18d_06AEc11PL_kikdic_d0600	1		578	729	779	691	764	0.823	0.862	0.867	0.856	0.863	0.754	0.741	0.76	0.745	0.758	1.034	0.924	0.905	0.946	0.918	1.209	1.251	1.279	1.264	1.226		708.2	0.8542	0.9454	0.7516	1.2458		0.564361									0.802	1.299	0.816	1.37
	GEMS - GATE18d_06AEc11PL_kikdic_d0600	2		792	738	709	702	802	0.872	0.858	0.851	0.852	0.877	0.756	0.764	0.759	0.733	0.748	0.893	0.934	0.953	0.951	0.878	1.261	1.202	1.212	1.309	1.235		748.6	0.862	0.9218	0.752	1.2438		0.57199									0.791	1.327	0.808	1.387
	GEMS - GATE18d_06AEc11PL_kikdic_d0600	3		645	630	750	739	720	0.834	0.837	0.861	0.861	0.854	0.746	0.748	0.752	0.761	0.746	1.003	0.999	0.925	0.924	0.947	1.245	1.217	1.232	1.225	1.237		696.8	0.8494	0.9596	0.7506	1.2312		0.519294									0.806	1.291	0.82	1.363
	GEMS - GATE18d_06AEc11PL_kikdic_d0600	4		678	668	657	612	678	0.848	0.845	0.842	0.831	0.845	0.747	0.742	0.758	0.751	0.753	0.965	0.977	0.98	1.013	0.972	1.228	1.231	1.221	1.222	1.228		658.6	0.8422	0.9814	0.7502	1.226		0.49506									0.802	1.303	0.821	1.362
ChemBERTa + ANKH + ESM2	GEMS - GATE18d_B6AEc11PL_kikdic_d0500	0		599	461	459	372	577	0.894	0.867	0.867	0.849	0.894	0.766	0.755	0.754	0.752	0.763	0.816	0.903	0.909	0.963	0.816	1.192	1.231	1.208	1.22	1.194		493.6	0.8742	0.8814	0.758	1.209		0.875587	0.909889		0.75592	0.00123774		1.22144	0.0133569		0.815	1.274	0.828	1.347
	GEMS - GATE18d_B6AEc11PL_kikdic_d0500	1		439	595	560	572	462	0.864	0.896	0.888	0.893	0.869	0.754	0.752	0.759	0.751	0.759	0.917	0.807	0.835	0.821	0.9	1.215	1.249	1.21	1.229	1.225		525.6	0.882	0.856	0.755	1.2256		0.931386									0.813	1.273	0.822	1.357
	GEMS - GATE18d_B6AEc11PL_kikdic_d0500	2		541	470	412	372	400	0.888	0.868	0.853	0.849	0.855	0.76	0.772	0.768	0.735	0.745	0.837	0.905	0.948	0.962	0.946	1.199	1.168	1.186	1.264	1.216		439	0.8626	0.9196	0.756	1.2066		0.86476									0.81	1.286	0.817	1.381
	GEMS - GATE18d_B6AEc11PL_kikdic_d0500	3		568	425	600	465	674	0.892	0.86	0.897	0.865	0.908	0.743	0.758	0.757	0.763	0.757	0.823	0.933	0.803	0.912	0.764	1.259	1.202	1.224	1.196	1.31		546.4	0.8844	0.847	0.7556	1.2382		0.947537									0.813	1.268	0.814	1.377
	GEMS - GATE18d_B6AEc11PL_kikdic_d0500	4		343	547	432	409	459	0.84	0.885	0.863	0.858	0.866	0.745	0.751	0.766	0.751	0.762	0.989	0.848	0.918	0.936	0.91	1.222	1.264	1.203	1.235	1.215		438	0.8624	0.9202	0.755	1.2278		0.930176									0.812	1.273	0.818	1.371
ChemBERTa + ANKH + ESM2 (Protein Ablation)	GEMS - GATE18d_B6AEc110L_kikdic_d0100	0		216	222	196	263	251	0.713	0.713	0.696	0.74	0.732	0.622	0.628	0.632	0.64	0.645	1.279	1.27	1.309	1.225	1.243	1.423	1.45	1.566	1.429	1.391		229.6	0.7188	1.2652	0.6334	1.4518		1.2831	1.23497		0.63532	0.00113666		1.4344	0.0114429		0.688	1.577	0.766	1.56
	GEMS - GATE18d_B6AEc110L_kikdic_d0100	1		187	234	366	270	301	0.693	0.729	0.804	0.752	0.762	0.638	0.622	0.642	0.619	0.66	1.312	1.246	1.08	1.205	1.177	1.459	1.445	1.486	1.417	1.384		271.6	0.748	1.204	0.6362	1.4382		1.35539									0.697	1.557	0.77	1.535
	GEMS - GATE18d_B6AEc110L_kikdic_d0100	2		256	256	204	266	235	0.743	0.739	0.703	0.745	0.724	0.632	0.642	0.641	0.632	0.632	1.221	1.226	1.292	1.215	1.26	1.427	1.43	1.412	1.44	1.405		243.4	0.7308	1.2428	0.6358	1.4228		1.16314									0.698	1.564	0.761	1.57
	GEMS - GATE18d_B6AEc110L_kikdic_d0100	3		248	212	196	254	230	0.724	0.709	0.699	0.736	0.724	0.641	0.633	0.64	0.637	0.629	1.253	1.289	1.302	1.231	1.257	1.425	1.421	1.405	1.501	1.414		228	0.7184	1.2664	0.636	1.4332		1.15028									0.693	1.573	0.763	1.569
	GEMS - GATE18d_B6AEc110L_kikdic_d0100	4		293	281	219	237	220	0.759	0.758	0.72	0.731	0.713	0.628	0.642	0.633	0.63	0.643	1.188	1.191	1.262	1.243	1.275	1.451	1.401	1.421	1.431	1.426		250	0.7362	1.2318	0.6352	1.426		1.22292									0.684	1.587	0.76	1.574
	Trained on PDBbind CleanSplit, without Removal of Training Redundancy
ChemBERTa + ANKH + ESM2	GEMS - GATE18d_B6AEc10PL_kikdic_d0300	0		358	345	369	351	304	0.887	0.889	0.888	0.888	0.873	0.779	0.763	0.779	0.775	0.769	0.844	0.839	0.843	0.844	0.895	1.166	1.235	1.188	1.217	1.191		345.4	0.885	0.853	0.773	1.1994		1.29741	1.25611		0.77352	0.00142548		1.19884	0.00753578		0.802	1.303	0.8	1.43
	GEMS - GATE18d_B6AEc10PL_kikdic_d0300	1		303	402	458	282	350	0.871	0.896	0.91	0.87	0.886	0.774	0.76	0.783	0.772	0.774	0.901	0.812	0.762	0.904	0.845	1.174	1.213	1.154	1.163	1.229		359	0.8866	0.8448	0.7726	1.1866		1.23232									0.806	1.314	0.81	1.405
	GEMS - GATE18d_B6AEc10PL_kikdic_d0300	2		525	494	359	370	391	0.922	0.914	0.889	0.889	0.897	0.782	0.772	0.768	0.77	0.775	0.71	0.743	0.838	0.836	0.814	1.179	1.203	1.28	1.2	1.16		427.8	0.9022	0.7882	0.7734	1.2044		1.25793									0.807	1.293	0.812	1.387
	GEMS - GATE18d_B6AEc10PL_kikdic_d0300	3		526	385	406	345	402	0.919	0.894	0.897	0.883	0.898	0.773	0.769	0.762	0.779	0.78	0.719	0.821	0.814	0.858	0.807	1.243	1.217	1.224	1.156	1.188		412.8	0.8982	0.8038	0.7726	1.2056		1.25984									0.803	1.299	0.804	1.409
	GEMS - GATE18d_B6AEc10PL_kikdic_d0300	4		430	513	461	366	339	0.906	0.918	0.909	0.888	0.881	0.763	0.778	0.779	0.78	0.78	0.778	0.723	0.766	0.839	0.867	1.202	1.217	1.234	1.174	1.164		421.8	0.9004	0.7946	0.776	1.1982		1.23306									0.813	1.268	0.822	1.357
[truncated: 20 more columns]
