# Supplementary material for: Resolving data bias improves generalization in binding affinity prediction
Source: Nat Mach Intell. 2025 Oct 21;7(10):1713–25. doi: 10.1038/s42256-025-01124-5 (PMC12552120; doi:10.1038/s42256-025-01124-5)
Supplement: Supplementary file 5 — Model performance on clusters depicted in Extended Data Fig. 1 (Pafnucy and GEMS). [file 42256_2025_1124_MOESM5_ESM.xlsx]

## Sheet: Sheet1
	Pearson Correlations			Absolute Errors
CASF Cluster ID	Pafnucy	GEMS		Pafnucy						GEMS
0	0.701119	0.744295		1.83354	0.93659	0.516622	0.7414	0.658227		2.80113	2.15735	0.549777	0.24995	1.40619
1	0.984728	0.909745		0.163107	0.796474	2.60883	3.81714	3.80588		1.42446	3.02406	1.57181	2.26586	2.86202
2	0.644131	0.323731		2.22855	2.67392	1.23563	2.04237	0.402837		1.67327	2.93656	0.52659	1.92496	0.863708
3	0.66769	0.942414		2.01724	2.02339	1.34473	1.12147	0.0770515		1.73624	1.64458	1.14466	1.12399	0.331869
4	0.403912	0.678248		0.682981	0.12609	0.490488	1.2205	1.36945		0.23869	0.0801638	0.997061	1.03205	1.06156
5	0.831954	0.885178		2.59589	0.109755	0.974798	1.6193	1.42436		2.19813	0.681106	0.814756	1.45817
6	-0.769021	0.438302		1.05164	0.861844	2.30218	0.55764	1.98923		1.80119	0.125287	0.0995164	0.0877403	0.230884
7	0.813309	0.781592		0.812624	1.10601	0.603916	0.371085	0.638363		1.2614	0.481062	0.171068	0.417128	1.21659
8	0.409562	-0.103967		0.235257	0.134872	1.12381	0.146506	2.10086		0.869873	0.325274	1.69758	0.144583	1.81817
9	-0.249141	-0.0401319		0.852058	1.13603	0.780969	3.26056	2.09635		0.191211	1.27499	1.36525	2.03544	2.019
10	0.967737	0.923223		0.178417	1.36175	1.34135	0.661655	0.656779		0.00504198	0.916527	1.00579	0.551601	0.151854
11	0.878974	-0.283363		1.26351	1.26441	0.0803989	1.1685	0.648047		1.76275	1.28657	0.474869	1.05363
12	0.935931	0.876723		0.00542353	0.512686	0.564227	0.350037	0.0561975		0.601433	0.218086	0.0909201	0.505398	1.26486
13	0.945301	0.974165		0.353101	0.317623	1.99033	0.182224	2.57702		0.769498	0.206058	0.472187	0.394564	2.69123
14	0.841481	0.909859		0.669741	1.3689	1.23732	1.44746	0.469551		0.0296398	1.87693	0.48659	1.4805	0.671352
15	0.909092	0.812117		0.729946	0.327649	0.169829	0.0198321	0.190192		1.14326	0.171332	0.271053	0.613956	0.235898
16	0.975286	0.984973		1.53015	0.882476	0.912678	0.642288	3.20193		1.07894	0.187202	0.0999814	1.00962	1.75884
17	0.335185	0.978539		0.176589	0.916683	1.27967	0.7116	2.13061		0.549655	0.659275	0.270712	0.160415	0.144516
18	0.941046	0.640392		0.493478	1.44912	1.82007	0.331133	1.51954		0.145405	0.979459	2.00516	0.223799	4.6623
19	0.803349	0.843957		0.995293	0.330322	0.591924	2.36894	3.26763		2.13977	1.05063	0.421141	1.06202	2.19249
20	0.729003	0.61714		0.93491	0.965307	0.773773	0.900323	1.04		0.357755	1.50428	0.0487486	2.38127	0.449969
21	0.464406	0.801068		0.315447	1.00886	0.759677	2.46995	1.59896		0.408911	0.277086	0.0526712	1.3465	0.665864
22	0.604822	0.727128		0.146143	0.298488	1.61091	0.370193	1.75543		1.4168	0.584719	1.27163	0.708829	1.47177
23	0.822553	0.92146		0.596736	3.25104	1.64373	0.853878	0.951108		1.19249	1.94981	0.505562	0.449935	1.49809
24	0.915	0.905097		0.347201	0.4509	0.916581	1.84377	0.281039		0.237028	1.17266	0.307919	1.23268	0.536212
25	-0.637259	-0.200448		2.88481	0.101522	0.474665	2.17831	1.16719		2.55142	0.0164047	1.79884	1.54453	0.110817
26	0.688213	0.953799		0.417989	0.22078	0.617008	2.90503	0.535838		0.232992	0.992976	0.48766	2.1367	1.02777
27	0.288359	0.885025		2.04164	2.36221	2.98131	1.00664	2.32509		1.92643	1.81465	1.75609	1.00293	1.67222
28	0.877624	0.811602		0.293826	0.934304	0.804196	1.93808	1.45437		0.630315	1.00125	1.15595	1.86403	2.25999
29	0.58992	0.816622		0.668156	2.77927	1.78534	0.645074	0.868536		1.25387	1.2685	0.293281	0.136073	1.82196
30	0.6107	0.766335		0.247256	0.556799	1.7866	0.39892	2.18732		0.741224	0.139344	1.68463	0.741808	0.734848
31	0.93134	0.642761		0.741374	1.71006	1.56701	0.0733817	0.204923		1.60707	2.28702	2.62828	0.734036	0.338439
32	0.999495	0.780122		3.08786	1.76873	2.55852	2.77996	2.43757		0.490591	0.776119	0.470378	1.0844	0.845129
33	0.828438	0.940334		0.275721	1.42839	2.39152	0.51447	1.43532		0.940125	2.41758	0.999985	0.4319	0.411121
34	0.948258	0.694977		0.675855	0.396869	1.20051	0.714063	0.0800793		1.6052	0.30216	0.889562	0.128722	0.975609
35	0.197723	0.543755		1.60813	0.330589	2.06626	0.000213814	0.581222		0.0840179	0.95318	2.71868	0.346506	0.102627
36	0.896952	0.83466		0.333736	1.03425	2.22646	1.48679	1.44844		1.32101	0.844675	0.842357	0.141103	0.337591
37	0.970896	0.908042		1.46739	0.199034	1.27102	0.476181	0.111191		1.27233	1.24385	2.09687	0.841385	0.375798
38	0.788805	0.849747		1.60844	1.25437	2.45737	2.66634	0.607397		0.966381	0.416377	2.53224	1.73439	1.4743
39	0.450918	0.227819		1.77169	0.167533	0.437312	1.98109	1.75956		0.456869	0.486869	0.375416	2.15184	2.31337
40	0.915205	0.91229		0.965575	2.10321	0.966323	0.194246	1.64557		1.34983	1.69442	0.989848	0.0127952	1.40501
41	0.848023	0.981599		1.0349	1.38077	2.08818	1.21893	0.289166		1.38553	1.23934	1.02946	0.161678	0.944706
42	0.332461	0.895755		0.786072	0.359673	3.30395	0.691208	0.333796		0.867408	0.260707	2.08115	1.16961	0.0285188
43	0.48605	0.515532		0.0316623	2.20539	1.8925	0.435025	0.272057		0.00593567	2.1429	1.73779	0.258072	0.540724
44	0.773317	0.944441		0.247931	1.19338	0.686301	1.26162	2.72986		0.0766267	0.459947	0.857309	0.754298	1.5143
45	0.61333	0.77493		2.59414	0.273703	3.46639	0.327895	2.83975		1.93696	0.69707	2.47153	0.0832528	3.3987
46	0.955708	0.940936		1.27116	0.780983	0.951438	0.568018	0.329748		1.04067	0.297211	0.690848	0.253106	0.0668216
47	0.951089	0.90882		0.186326	0.172308	1.57196	2.6304	0.513508		0.533038	0.737415	1.49797	3.31827	1.97127
48	0.866581	0.977704		0.89504	0.145924	1.45816	1.57508	2.92368		0.712619	0.0223677	1.28857	2.30081
49	0.820306	0.681602		0.886972	2.08283	0.518264	0.647287	1.71595		0.517514	0.566618	1.34348	1.06089	1.09255
50	0.49124	-0.289829		1.08728	0.383295	1.29029	1.7724	0.00642252		1.75461	0.0408482	1.29356	1.79231	0.778799
51	0.81586	0.967834		0.741746	1.135	0.50983	0.332207	2.18016		0.602695	0.690395	1.20367	0.195988	1.96208
52	0.725652	0.7028		0.198949	0.8202	1.59769	1.45803	1.89514		0.295055	0.129219	2.20132	0.884437	1.58088
53	0.760463	0.952135		0.287011	0.855278	2.13436	1.47993	1.28667		0.900699	0.231076	0.738225	0.239299	0.888143
54	0.581683	0.499288		1.04549	0.00568609	1.27186	0.203406	1.97581		0.765041	0.634343	0.393889	0.0805148	1.68614
55	0.780537	0.880068		1.69501	0.0649116	1.24755	1.06134	0.357165		1.10581	0.351351	1.64491	0.91683	0.292273
56	0.998179	0.991275		0.19795	2.78319	1.2223				0.997727	1.62248	0.0248493
