# Supplementary material for: Resolving data bias improves generalization in binding affinity prediction
Source: Nat Mach Intell. 2025 Oct 21;7(10):1713–25. doi: 10.1038/s42256-025-01124-5 (PMC12552120; doi:10.1038/s42256-025-01124-5)
Supplement: Supplementary file 7 — Model performance and predictions depicted in Extended Data Fig. 3. [file 42256_2025_1124_MOESM7_ESM.xlsx]

## Sheet: GEMS Model
																																											CASF2016
	Random Seed		Epoch					Training R					Validation R					Training RMSE					Validation RMSE						Epoch	Training R	Training RMSE	Validation R	Validation RMSE	Overfitting			Val R	stdev		Val RMSE	stdev		Complete		Filtered C5
																																											R	RMSE	R	RMSE		R	stdev
Trained on PDBbind CleanSplit with IC50 data
GEMS - GATE18d_B6AEc11PL_kikdic_d0500	0		599	461	459	372	577	0.894	0.867	0.867	0.849	0.894	0.766	0.755	0.754	0.752	0.763	0.816	0.903	0.909	0.963	0.816	1.192	1.231	1.208	1.22	1.194		493.6	0.8742	0.8814	0.758	1.209	0.875587	0.909889		0.75592	0.00123774		1.22144	0.0133569		0.815	1.274	0.828	1.347		0.8126	0.00181659
GEMS - GATE18d_B6AEc11PL_kikdic_d0500	1		439	595	560	572	462	0.864	0.896	0.888	0.893	0.869	0.754	0.752	0.759	0.751	0.759	0.917	0.807	0.835	0.821	0.9	1.215	1.249	1.21	1.229	1.225		525.6	0.882	0.856	0.755	1.2256	0.931386									0.813	1.273	0.822	1.357
GEMS - GATE18d_B6AEc11PL_kikdic_d0500	2		541	470	412	372	400	0.888	0.868	0.853	0.849	0.855	0.76	0.772	0.768	0.735	0.745	0.837	0.905	0.948	0.962	0.946	1.199	1.168	1.186	1.264	1.216		439	0.8626	0.9196	0.756	1.2066	0.86476									0.81	1.286	0.817	1.381
GEMS - GATE18d_B6AEc11PL_kikdic_d0500	3		568	425	600	465	674	0.892	0.86	0.897	0.865	0.908	0.743	0.758	0.757	0.763	0.757	0.823	0.933	0.803	0.912	0.764	1.259	1.202	1.224	1.196	1.31		546.4	0.8844	0.847	0.7556	1.2382	0.947537									0.813	1.268	0.814	1.377
GEMS - GATE18d_B6AEc11PL_kikdic_d0500	4		343	547	432	409	459	0.84	0.885	0.863	0.858	0.866	0.745	0.751	0.766	0.751	0.762	0.989	0.848	0.918	0.936	0.91	1.222	1.264	1.203	1.235	1.215		438	0.8624	0.9202	0.755	1.2278	0.930176									0.812	1.273	0.818	1.371
Trained on PDBbind CleanSplit without IC50 data
GEMS - GATE18d_B6AEc11PL_kikd_d0500	0		481	735	616	553	596	0.873	0.914	0.9	0.89	0.895	0.759	0.738	0.74	0.744	0.755	0.935	0.775	0.837	0.876	0.853	1.27	1.367	1.314	1.292	1.298		596.2	0.8944	0.8552	0.7472	1.3082	1.01688	1.04526		0.74644	0.00166373		1.3098	0.00270185		0.803	1.299	0.801	1.403		0.7964	0.00384708
GEMS - GATE18d_B6AEc11PL_kikd_d0500	1		539	596	447	424	440	0.888	0.895	0.866	0.867	0.868	0.734	0.753	0.754	0.734	0.749	0.881	0.854	0.959	0.959	0.947	1.369	1.289	1.276	1.306	1.31		489.2	0.8768	0.92	0.7448	1.31	1.07038									0.795	1.321	0.794	1.435
GEMS - GATE18d_B6AEc11PL_kikd_d0500	2		477	659	440	541	392	0.875	0.906	0.861	0.887	0.855	0.741	0.747	0.748	0.75	0.75	0.928	0.81	0.972	0.887	0.995	1.318	1.351	1.306	1.287	1.281		501.8	0.8768	0.9184	0.7472	1.3086	1.04069									0.796	1.317	0.794	1.432
GEMS - GATE18d_B6AEc11PL_kikd_d0500	3		612	501	567	490	712	0.9	0.884	0.89	0.882	0.91	0.751	0.742	0.762	0.728	0.759	0.837	0.893	0.874	0.905	0.795	1.317	1.337	1.249	1.343	1.326		576.4	0.8932	0.8608	0.7484	1.3144	1.05151									0.795	1.317	0.788	1.449
GEMS - GATE18d_B6AEc11PL_kikd_d0500	4		425	578	605	518	545	0.864	0.892	0.896	0.882	0.89	0.744	0.746	0.759	0.735	0.739	0.962	0.864	0.85	0.901	0.88	1.316	1.322	1.282	1.332	1.287		534.2	0.8848	0.8914	0.7446	1.3078	1.04685									0.793	1.321	0.791	1.438
C12 / C13
GEMS - GATE18e_00AEc13PL_kikdic_d0100	0		363	424	470	385	352	0.802	0.809	0.834	0.808	0.792	0.707	0.718	0.711	0.698	0.713	1.091	1.069	1.007	1.073	1.111	1.314	1.292	1.293	1.332	1.296		398.8	0.809	1.0702	0.7094	1.3054	0.831364	#DIV/0!		#DIV/0!	#DIV/0!		#DIV/0!	#DIV/0!		0.811	1.307	0.822	1.369		0.811	#DIV/0!
GEMS - GATE18e_00AEc13PL_kikdic_d0100	1																												#DIV/0!	#DIV/0!	#DIV/0!	#DIV/0!	#DIV/0!	#DIV/0!
GEMS - GATE18e_00AEc13PL_kikdic_d0100	2																												#DIV/0!	#DIV/0!	#DIV/0!	#DIV/0!	#DIV/0!	#DIV/0!
GEMS - GATE18e_00AEc13PL_kikdic_d0100	3																												#DIV/0!	#DIV/0!	#DIV/0!	#DIV/0!	#DIV/0!	#DIV/0!
GEMS - GATE18e_00AEc13PL_kikdic_d0100	4																												#DIV/0!	#DIV/0!	#DIV/0!	#DIV/0!	#DIV/0!	#DIV/0!
GEMS - GATE18d_00AEc13PL_kikdic_d0100	0		336	471	308	294	436	0.838	0.891	0.83	0.823	0.878	0.711	0.715	0.699	0.701	0.722	0.995	0.828	1.017	1.034	0.87	1.348	1.316	1.311	1.324	1.287		369	0.852	0.9488	0.7096	1.3172	1.40695	#DIV/0!		#DIV/0!	#DIV/0!		#DIV/0!	#DIV/0!		0.792	1.341	0.81	1.386		0.792	#DIV/0!
GEMS - GATE18d_00AEc13PL_kikdic_d0100	1																												#DIV/0!	#DIV/0!	#DIV/0!	#DIV/0!	#DIV/0!	#DIV/0!
GEMS - GATE18d_00AEc13PL_kikdic_d0100	2																												#DIV/0!	#DIV/0!	#DIV/0!	#DIV/0!	#DIV/0!	#DIV/0!
GEMS - GATE18d_00AEc13PL_kikdic_d0100	3																												#DIV/0!	#DIV/0!	#DIV/0!	#DIV/0!	#DIV/0!	#DIV/0!
GEMS - GATE18d_00AEc13PL_kikdic_d0100	4																												#DIV/0!	#DIV/0!	#DIV/0!	#DIV/0!	#DIV/0!	#DIV/0!
GEMS - GATE18d_B0AEc13PL_kikdic_d0600	0		389	557	553	469	461	0.808	0.856	0.858	0.839	0.828	0.742	0.761	0.754	0.737	0.764	1.073	0.94	0.938	0.99	1.021	1.229	1.194	1.252	1.26	1.185		485.8	0.8378	0.9924	0.7516	1.224	0.634299	#DIV/0!		#DIV/0!	#DIV/0!		#DIV/0!	#DIV/0!		0.814	1.294	0.822	1.341		0.814	#DIV/0!
GEMS - GATE18d_B0AEc13PL_kikdic_d0600	1																												#DIV/0!	#DIV/0!	#DIV/0!	#DIV/0!	#DIV/0!	#DIV/0!
GEMS - GATE18d_B0AEc13PL_kikdic_d0600	2																												#DIV/0!	#DIV/0!	#DIV/0!	#DIV/0!	#DIV/0!	#DIV/0!
GEMS - GATE18d_B0AEc13PL_kikdic_d0600	3																												#DIV/0!	#DIV/0!	#DIV/0!	#DIV/0!	#DIV/0!	#DIV/0!
GEMS - GATE18d_B0AEc13PL_kikdic_d0600	4																												#DIV/0!	#DIV/0!	#DIV/0!	#DIV/0!	#DIV/0!	#DIV/0!
GEMS - GATE18d_06AEc13PL_kikdic_d0500	0		592	712	642	532	648	0.849	0.876	0.856	0.834	0.861	0.747	0.754	0.755	0.739	0.761	0.962	0.877	0.945	1.005	0.926	1.295	1.235	1.224	1.247	1.208		625.2	0.8552	0.943	0.7512	1.2418	0.636218	#DIV/0!		#DIV/0!	#DIV/0!		#DIV/0!	#DIV/0!		0.813	1.264	0.822	1.317		0.813	#DIV/0!
GEMS - GATE18d_06AEc13PL_kikdic_d0500	1																												#DIV/0!	#DIV/0!	#DIV/0!	#DIV/0!	#DIV/0!	#DIV/0!
GEMS - GATE18d_06AEc13PL_kikdic_d0500	2																												#DIV/0!	#DIV/0!	#DIV/0!	#DIV/0!	#DIV/0!	#DIV/0!
GEMS - GATE18d_06AEc13PL_kikdic_d0500	3																												#DIV/0!	#DIV/0!	#DIV/0!	#DIV/0!	#DIV/0!	#DIV/0!
GEMS - GATE18d_06AEc13PL_kikdic_d0500	4																												#DIV/0!	#DIV/0!	#DIV/0!	#DIV/0!	#DIV/0!	#DIV/0!
GEMS - GATE18d_B6AEc13PL_kikdic_d0500	0		390	499	497	529	481	0.852	0.878	0.878	0.884	0.871	0.748	0.762	0.759	0.75	0.768	0.955	0.872	0.872	0.849	0.895	1.226	1.216	1.199	1.241	1.22		479.2	0.8726	0.8886	0.7574	1.2204	0.914185	#DIV/0!		#DIV/0!	#DIV/0!		#DIV/0!	#DIV/0!		0.817	1.256	0.82	1.329		0.817	#DIV/0!
GEMS - GATE18d_B6AEc13PL_kikdic_d0500	1																												#DIV/0!	#DIV/0!	#DIV/0!	#DIV/0!	#DIV/0!	#DIV/0!
GEMS - GATE18d_B6AEc13PL_kikdic_d0500	2																												#DIV/0!	#DIV/0!	#DIV/0!	#DIV/0!	#DIV/0!	#DIV/0!
GEMS - GATE18d_B6AEc13PL_kikdic_d0500	3																												#DIV/0!	#DIV/0!	#DIV/0!	#DIV/0!	#DIV/0!	#DIV/0!
GEMS - GATE18d_B6AEc13PL_kikdic_d0500	4																												#DIV/0!	#DIV/0!	#DIV/0!	#DIV/0!	#DIV/0!	#DIV/0!
GEMS - GATE18d_B6AEc13PL_kikd_d0500	0		538	425	449	381	502	0.886	0.865	0.868	0.849	0.879	0.749	0.738	0.742	0.743	0.749	0.887	0.964	0.949	1.014	0.916	1.314	1.306	1.327	1.296	1.318		459	0.8694	0.946	0.7442	1.3122	1.07205	#DIV/0!		#DIV/0!	#DIV/0!		#DIV/0!	#DIV/0!		0.796	1.316	0.795	1.396		0.796	#DIV/0!
GEMS - GATE18d_B6AEc13PL_kikd_d0500	1																												#DIV/0!	#DIV/0!	#DIV/0!	#DIV/0!	#DIV/0!	#DIV/0!
GEMS - GATE18d_B6AEc13PL_kikd_d0500	2																												#DIV/0!	#DIV/0!	#DIV/0!	#DIV/0!	#DIV/0!	#DIV/0!
GEMS - GATE18d_B6AEc13PL_kikd_d0500	3																												#DIV/0!	#DIV/0!	#DIV/0!	#DIV/0!	#DIV/0!	#DIV/0!
GEMS - GATE18d_B6AEc13PL_kikd_d0500	4																												#DIV/0!	#DIV/0!	#DIV/0!	#DIV/0!	#DIV/0!	#DIV/0!
GEMS - GATE18d_B6AEc12PL_kikdic_d0300	0		288	379	329	265	302	0.869	0.895	0.883	0.861	0.874	0.768	0.776	0.767	0.78	0.77	0.909	0.817	0.861	0.925	0.889	1.182	1.17	1.196	1.209	1.187		312.6	0.8764	0.8802	0.7722	1.1888	1.27843	#DIV/0!		#DIV/0!	#DIV/0!		#DIV/0!	#DIV/0!		0.811	1.282	0.81	1.369		0.811	#DIV/0!
GEMS - GATE18d_B6AEc12PL_kikdic_d0300	1																												#DIV/0!	#DIV/0!	#DIV/0!	#DIV/0!	#DIV/0!	#DIV/0!
GEMS - GATE18d_B6AEc12PL_kikdic_d0300	2																												#DIV/0!	#DIV/0!	#DIV/0!	#DIV/0!	#DIV/0!	#DIV/0!
GEMS - GATE18d_B6AEc12PL_kikdic_d0300	3																												#DIV/0!	#DIV/0!	#DIV/0!	#DIV/0!	#DIV/0!	#DIV/0!
GEMS - GATE18d_B6AEc12PL_kikdic_d0300	4																												#DIV/0!	#DIV/0!	#DIV/0!	#DIV/0!	#DIV/0!	#DIV/0!
GEMS - GATE18d_B6AEc130L_kikdic_d0100	0		192	278	298	330	298	0.698	0.749	0.774	0.785	0.762	0.641	0.635	0.618	0.636	0.646	1.305	1.206	1.157	1.128	1.179	1.409	1.426	1.44	1.462	1.409		279.2	0.7536	1.195	0.6352	1.4292	1.32057	#DIV/0!		#DIV/0!	#DIV/0!		#DIV/0!	#DIV/0!		0.707	1.543	0.745	1.563		0.707	#DIV/0!
GEMS - GATE18d_B6AEc130L_kikdic_d0100	1																												#DIV/0!	#DIV/0!	#DIV/0!	#DIV/0!	#DIV/0!	#DIV/0!
GEMS - GATE18d_B6AEc130L_kikdic_d0100	2																												#DIV/0!	#DIV/0!	#DIV/0!	#DIV/0!	#DIV/0!	#DIV/0!
GEMS - GATE18d_B6AEc130L_kikdic_d0100	3																												#DIV/0!	#DIV/0!	#DIV/0!	#DIV/0!	#DIV/0!	#DIV/0!
GEMS - GATE18d_B6AEc130L_kikdic_d0100	4																												#DIV/0!	#DIV/0!	#DIV/0!	#DIV/0!	#DIV/0!	#DIV/0!
C14 / C15
GEMS - GATE18e_00AEc15PL_kikdic_d0100	0		285	460	415	418	393	0.771	0.832	0.811	0.813	0.816	0.713	0.714	0.688	0.712	0.705	1.164	1.009	1.071	1.059	1.054	1.273	1.305	1.335	1.311	1.314		394.2	0.8086	1.0714	0.7064	1.3076	0.848228	#DIV/0!		#DIV/0!	#DIV/0!		#DIV/0!	#DIV/0!		0.819	1.297	0.826	1.336		0.819	#DIV/0!
GEMS - GATE18e_00AEc15PL_kikdic_d0100	1																												#DIV/0!	#DIV/0!	#DIV/0!	#DIV/0!	#DIV/0!	#DIV/0!
GEMS - GATE18e_00AEc15PL_kikdic_d0100	2																												#DIV/0!	#DIV/0!	#DIV/0!	#DIV/0!	#DIV/0!	#DIV/0!
GEMS - GATE18e_00AEc15PL_kikdic_d0100	3																												#DIV/0!	#DIV/0!	#DIV/0!	#DIV/0!	#DIV/0!	#DIV/0!
GEMS - GATE18e_00AEc15PL_kikdic_d0100	4																												#DIV/0!	#DIV/0!	#DIV/0!	#DIV/0!	#DIV/0!	#DIV/0!
GEMS - GATE18d_00AEc15PL_kikdic_d0100	0		348	338	421	340	329	0.841	0.843	0.877	0.843	0.837	0.719	0.723	0.695	0.705	0.706	0.989	0.977	0.88	0.977	0.996	1.33	1.292	1.313	1.338	1.325		355.2	0.8482	0.9638	0.7096	1.3196	1.41163	#DIV/0!		#DIV/0!	#DIV/0!		#DIV/0!	#DIV/0!		0.815	1.284	0.822	1.323		0.815	#DIV/0!
GEMS - GATE18d_00AEc15PL_kikdic_d0100	1																												#DIV/0!	#DIV/0!	#DIV/0!	#DIV/0!	#DIV/0!	#DIV/0!
GEMS - GATE18d_00AEc15PL_kikdic_d0100	2																												#DIV/0!	#DIV/0!	#DIV/0!	#DIV/0!	#DIV/0!	#DIV/0!
GEMS - GATE18d_00AEc15PL_kikdic_d0100	3																												#DIV/0!	#DIV/0!	#DIV/0!	#DIV/0!	#DIV/0!	#DIV/0!
GEMS - GATE18d_00AEc15PL_kikdic_d0100	4																												#DIV/0!	#DIV/0!	#DIV/0!	#DIV/0!	#DIV/0!	#DIV/0!
GEMS - GATE18d_B0AEc15PL_kikdic_d0600	0		653	561	587	530	588	0.883	0.862	0.87	0.85	0.869	0.758	0.76	0.737	0.769	0.751	0.857	0.919	0.902	0.959	0.9	1.235	1.3	1.27	1.348	1.249		583.8	0.8668	0.9074	0.755	1.2804	0.846248	#DIV/0!		#DIV/0!	#DIV/0!		#DIV/0!	#DIV/0!		0.823	1.237	0.822	1.286		0.823	#DIV/0!
GEMS - GATE18d_B0AEc15PL_kikdic_d0600	1																												#DIV/0!	#DIV/0!	#DIV/0!	#DIV/0!	#DIV/0!	#DIV/0!
GEMS - GATE18d_B0AEc15PL_kikdic_d0600	2																												#DIV/0!	#DIV/0!	#DIV/0!	#DIV/0!	#DIV/0!	#DIV/0!
GEMS - GATE18d_B0AEc15PL_kikdic_d0600	3																												#DIV/0!	#DIV/0!	#DIV/0!	#DIV/0!	#DIV/0!	#DIV/0!
GEMS - GATE18d_B0AEc15PL_kikdic_d0600	4																												#DIV/0!	#DIV/0!	#DIV/0!	#DIV/0!	#DIV/0!	#DIV/0!
GEMS - GATE18d_06AEc15PL_kikdic_d0500	0		705	549	621	656	568	0.874	0.838	0.857	0.86	0.844	0.76	0.753	0.738	0.773	0.753	0.888	0.991	0.943	0.929	0.976	1.197	1.238	1.229	1.196	1.313		619.8	0.8546	0.9454	0.7554	1.2346	0.617689	#DIV/0!		#DIV/0!	#DIV/0!		#DIV/0!	#DIV/0!		0.818	1.252	0.815	1.313		0.818	#DIV/0!
GEMS - GATE18d_06AEc15PL_kikdic_d0500	1																												#DIV/0!	#DIV/0!	#DIV/0!	#DIV/0!	#DIV/0!	#DIV/0!
GEMS - GATE18d_06AEc15PL_kikdic_d0500	2																												#DIV/0!	#DIV/0!	#DIV/0!	#DIV/0!	#DIV/0!	#DIV/0!
GEMS - GATE18d_06AEc15PL_kikdic_d0500	3																												#DIV/0!	#DIV/0!	#DIV/0!	#DIV/0!	#DIV/0!	#DIV/0!
GEMS - GATE18d_06AEc15PL_kikdic_d0500	4																												#DIV/0!	#DIV/0!	#DIV/0!	#DIV/0!	#DIV/0!	#DIV/0!
GEMS - GATE18d_B6AEc15PL_kikdic_d0500	0		388	274	548	406	613	0.848	0.816	0.888	0.855	0.897	0.761	0.755	0.745	0.768	0.76	0.969	1.05	0.841	0.944	0.804	1.189	1.225	1.218	1.198	1.208		445.8	0.8608	0.9216	0.7578	1.2076	0.846587	#DIV/0!		#DIV/0!	#DIV/0!		#DIV/0!	#DIV/0!		0.824	1.249	0.823	1.298		0.824	#DIV/0!
GEMS - GATE18d_B6AEc15PL_kikdic_d0500	1																												#DIV/0!	#DIV/0!	#DIV/0!	#DIV/0!	#DIV/0!	#DIV/0!
GEMS - GATE18d_B6AEc15PL_kikdic_d0500	2																												#DIV/0!	#DIV/0!	#DIV/0!	#DIV/0!	#DIV/0!	#DIV/0!
GEMS - GATE18d_B6AEc15PL_kikdic_d0500	3																												#DIV/0!	#DIV/0!	#DIV/0!	#DIV/0!	#DIV/0!	#DIV/0!
GEMS - GATE18d_B6AEc15PL_kikdic_d0500	4																												#DIV/0!	#DIV/0!	#DIV/0!	#DIV/0!	#DIV/0!	#DIV/0!
GEMS - GATE18d_B6AEc15PL_kikd_d0500	0		590	518	618	600	519	0.898	0.88	0.9	0.898	0.883	0.757	0.757	0.74	0.748	0.764	0.843	0.913	0.841	0.839	0.9	1.313	1.272	1.3	1.329	1.338		569	0.8918	0.8672	0.7532	1.3104	1.03413	#DIV/0!		#DIV/0!	#DIV/0!		#DIV/0!	#DIV/0!		0.811	1.27	0.808	1.328		0.811	#DIV/0!
GEMS - GATE18d_B6AEc15PL_kikd_d0500	1																												#DIV/0!	#DIV/0!	#DIV/0!	#DIV/0!	#DIV/0!	#DIV/0!
GEMS - GATE18d_B6AEc15PL_kikd_d0500	2																												#DIV/0!	#DIV/0!	#DIV/0!	#DIV/0!	#DIV/0!	#DIV/0!
GEMS - GATE18d_B6AEc15PL_kikd_d0500	3																												#DIV/0!	#DIV/0!	#DIV/0!	#DIV/0!	#DIV/0!	#DIV/0!
GEMS - GATE18d_B6AEc15PL_kikd_d0500	4																												#DIV/0!	#DIV/0!	#DIV/0!	#DIV/0!	#DIV/0!	#DIV/0!
GEMS - GATE18d_B6AEc14PL_kikdic_d0300	0		387	425	372	260	337	0.9	0.904	0.894	0.861	0.883	0.768	0.773	0.785	0.781	0.783	0.799	0.781	0.821	0.932	0.86	1.211	1.287	1.183	1.162	1.152		356.2	0.8884	0.8386	0.778	1.199	1.3005	#DIV/0!		#DIV/0!	#DIV/0!		#DIV/0!	#DIV/0!		0.819	1.254	0.812	1.325		0.819	#DIV/0!
GEMS - GATE18d_B6AEc14PL_kikdic_d0300	1																												#DIV/0!	#DIV/0!	#DIV/0!	#DIV/0!	#DIV/0!	#DIV/0!
GEMS - GATE18d_B6AEc14PL_kikdic_d0300	2																												#DIV/0!	#DIV/0!	#DIV/0!	#DIV/0!	#DIV/0!	#DIV/0!
GEMS - GATE18d_B6AEc14PL_kikdic_d0300	3																												#DIV/0!	#DIV/0!	#DIV/0!	#DIV/0!	#DIV/0!	#DIV/0!
GEMS - GATE18d_B6AEc14PL_kikdic_d0300	4																												#DIV/0!	#DIV/0!	#DIV/0!	#DIV/0!	#DIV/0!	#DIV/0!
GEMS - GATE18d_B6AEc150L_kikdic_d0100	0		188	296	246	266	217	0.691	0.77	0.734	0.744	0.717	0.645	0.646	0.623	0.641	0.638	1.322	1.159	1.243	1.215	1.269	1.406	1.505	1.412	1.451	1.46		242.6	0.7312	1.2416	0.6386	1.4468	1.32452	#DIV/0!		#DIV/0!	#DIV/0!		#DIV/0!	#DIV/0!		0.712	1.527	0.733	1.553		0.712	#DIV/0!
GEMS - GATE18d_B6AEc150L_kikdic_d0100	1																												#DIV/0!	#DIV/0!	#DIV/0!	#DIV/0!	#DIV/0!	#DIV/0!
GEMS - GATE18d_B6AEc150L_kikdic_d0100	2																												#DIV/0!	#DIV/0!	#DIV/0!	#DIV/0!	#DIV/0!	#DIV/0!
GEMS - GATE18d_B6AEc150L_kikdic_d0100	3																												#DIV/0!	#DIV/0!	#DIV/0!	#DIV/0!	#DIV/0!	#DIV/0!
GEMS - GATE18d_B6AEc150L_kikdic_d0100	4																												#DIV/0!	#DIV/0!	#DIV/0!	#DIV/0!	#DIV/0!	#DIV/0!
C16/ C17
GEMS - GATE18e_00AEc17PL_kikdic_d0100	0		501	285	489	282	417	0.836	0.774	0.835	0.776	0.813	0.707	0.693	0.719	0.695	0.705	1.001	1.152	0.999	1.154	1.059	1.312	1.317	1.291	1.301	1.317		394.8	0.8068	1.073	0.7038	1.3076	0.844309	#DIV/0!		#DIV/0!	#DIV/0!		#DIV/0!	#DIV/0!		0.802	1.338	0.822	1.419		0.802	#DIV/0!
GEMS - GATE18e_00AEc17PL_kikdic_d0100	1																												#DIV/0!	#DIV/0!	#DIV/0!	#DIV/0!	#DIV/0!	#DIV/0!
GEMS - GATE18e_00AEc17PL_kikdic_d0100	2																												#DIV/0!	#DIV/0!	#DIV/0!	#DIV/0!	#DIV/0!	#DIV/0!
GEMS - GATE18e_00AEc17PL_kikdic_d0100	3																												#DIV/0!	#DIV/0!	#DIV/0!	#DIV/0!	#DIV/0!	#DIV/0!
GEMS - GATE18e_00AEc17PL_kikdic_d0100	4																												#DIV/0!	#DIV/0!	#DIV/0!	#DIV/0!	#DIV/0!	#DIV/0!
GEMS - GATE18d_00AEc17PL_kikdic_d0200	0		407	371	439	352	412	0.816	0.794	0.824	0.79	0.812	0.693	0.696	0.722	0.703	0.709	1.055	1.106	1.028	1.121	1.061	1.328	1.348	1.313	1.295	1.298		396.2	0.8072	1.0742	0.7046	1.3164	0.867595	#DIV/0!		#DIV/0!	#DIV/0!		#DIV/0!	#DIV/0!		0.793	1.349	0.825	1.394		0.793	#DIV/0!
GEMS - GATE18d_00AEc17PL_kikdic_d0200	1																												#DIV/0!	#DIV/0!	#DIV/0!	#DIV/0!	#DIV/0!	#DIV/0!
GEMS - GATE18d_00AEc17PL_kikdic_d0200	2																												#DIV/0!	#DIV/0!	#DIV/0!	#DIV/0!	#DIV/0!	#DIV/0!
GEMS - GATE18d_00AEc17PL_kikdic_d0200	3																												#DIV/0!	#DIV/0!	#DIV/0!	#DIV/0!	#DIV/0!	#DIV/0!
GEMS - GATE18d_00AEc17PL_kikdic_d0200	4																												#DIV/0!	#DIV/0!	#DIV/0!	#DIV/0!	#DIV/0!	#DIV/0!
GEMS - GATE18d_B0AEc17PL_kikdic_d0600	0		540	531	599	599	636	0.853	0.85	0.866	0.871	0.878	0.755	0.753	0.759	0.748	0.755	0.952	0.959	0.907	0.896	0.87	1.225	1.235	1.24	1.219	1.231		581	0.8636	0.9168	0.754	1.23	0.714948	#DIV/0!		#DIV/0!	#DIV/0!		#DIV/0!	#DIV/0!		0.817	1.275	0.836	1.323		0.817	#DIV/0!
GEMS - GATE18d_B0AEc17PL_kikdic_d0600	1																												#DIV/0!	#DIV/0!	#DIV/0!	#DIV/0!	#DIV/0!	#DIV/0!
GEMS - GATE18d_B0AEc17PL_kikdic_d0600	2																												#DIV/0!	#DIV/0!	#DIV/0!	#DIV/0!	#DIV/0!	#DIV/0!
GEMS - GATE18d_B0AEc17PL_kikdic_d0600	3																												#DIV/0!	#DIV/0!	#DIV/0!	#DIV/0!	#DIV/0!	#DIV/0!
GEMS - GATE18d_B0AEc17PL_kikdic_d0600	4																												#DIV/0!	#DIV/0!	#DIV/0!	#DIV/0!	#DIV/0!	#DIV/0!
GEMS - GATE18d_06AEc17PL_kikdic_d0500	0		611	705	637	592	779	0.849	0.875	0.853	0.849	0.887	0.751	0.756	0.766	0.752	0.756	0.962	0.88	0.948	0.966	0.838	1.231	1.215	1.196	1.228	1.301		664.8	0.8626	0.9188	0.7562	1.2342	0.627385	#DIV/0!		#DIV/0!	#DIV/0!		#DIV/0!	#DIV/0!		0.805	1.287	0.825	1.336		0.805	#DIV/0!
GEMS - GATE18d_06AEc17PL_kikdic_d0500	1																												#DIV/0!	#DIV/0!	#DIV/0!	#DIV/0!	#DIV/0!	#DIV/0!
GEMS - GATE18d_06AEc17PL_kikdic_d0500	2																												#DIV/0!	#DIV/0!	#DIV/0!	#DIV/0!	#DIV/0!	#DIV/0!
GEMS - GATE18d_06AEc17PL_kikdic_d0500	3																												#DIV/0!	#DIV/0!	#DIV/0!	#DIV/0!	#DIV/0!	#DIV/0!
GEMS - GATE18d_06AEc17PL_kikdic_d0500	4																												#DIV/0!	#DIV/0!	#DIV/0!	#DIV/0!	#DIV/0!	#DIV/0!
GEMS - GATE18d_B6AEc17PL_kikdic_d0500	0		510	542	505	422	500	0.881	0.887	0.876	0.86	0.874	0.761	0.756	0.761	0.751	0.76	0.861	0.84	0.877	0.932	0.884	1.195	1.211	1.223	1.197	1.218		495.8	0.8756	0.8788	0.7578	1.2088	0.87832	#DIV/0!		#DIV/0!	#DIV/0!		#DIV/0!	#DIV/0!		0.81	1.285	0.817	1.375		0.81	#DIV/0!
GEMS - GATE18d_B6AEc17PL_kikdic_d0500	1																												#DIV/0!	#DIV/0!	#DIV/0!	#DIV/0!	#DIV/0!	#DIV/0!
GEMS - GATE18d_B6AEc17PL_kikdic_d0500	2																												#DIV/0!	#DIV/0!	#DIV/0!	#DIV/0!	#DIV/0!	#DIV/0!
GEMS - GATE18d_B6AEc17PL_kikdic_d0500	3																												#DIV/0!	#DIV/0!	#DIV/0!	#DIV/0!	#DIV/0!	#DIV/0!
GEMS - GATE18d_B6AEc17PL_kikdic_d0500	4																												#DIV/0!	#DIV/0!	#DIV/0!	#DIV/0!	#DIV/0!	#DIV/0!
GEMS - GATE18d_B6AEc17PL_kikd_d0500	0		610	432	402	461	488	0.895	0.865	0.857	0.873	0.877	0.766	0.726	0.736	0.746	0.749	0.853	0.957	0.99	0.936	0.921	1.271	1.344	1.312	1.301	1.293		478.6	0.8734	0.9314	0.7446	1.3042	1.04612	#DIV/0!		#DIV/0!	#DIV/0!		#DIV/0!	#DIV/0!		0.792	1.326	0.792	1.435		0.792	#DIV/0!
GEMS - GATE18d_B6AEc17PL_kikd_d0500	1																												#DIV/0!	#DIV/0!	#DIV/0!	#DIV/0!	#DIV/0!	#DIV/0!
GEMS - GATE18d_B6AEc17PL_kikd_d0500	2																												#DIV/0!	#DIV/0!	#DIV/0!	#DIV/0!	#DIV/0!	#DIV/0!
GEMS - GATE18d_B6AEc17PL_kikd_d0500	3																												#DIV/0!	#DIV/0!	#DIV/0!	#DIV/0!	#DIV/0!	#DIV/0!
GEMS - GATE18d_B6AEc17PL_kikd_d0500	4																												#DIV/0!	#DIV/0!	#DIV/0!	#DIV/0!	#DIV/0!	#DIV/0!
GEMS - GATE18d_B6AEc16PL_kikdic_d0300	0		420	438	371	317	426	0.904	0.907	0.888	0.877	0.905	0.775	0.769	0.785	0.779	0.773	0.781	0.773	0.839	0.878	0.784	1.199	1.233	1.173	1.172	1.203		394.4	0.8962	0.811	0.7762	1.196	1.25762	#DIV/0!		#DIV/0!	#DIV/0!		#DIV/0!	#DIV/0!		0.807	1.286	0.81	1.388		0.807	#DIV/0!
GEMS - GATE18d_B6AEc16PL_kikdic_d0300	1																												#DIV/0!	#DIV/0!	#DIV/0!	#DIV/0!	#DIV/0!	#DIV/0!
GEMS - GATE18d_B6AEc16PL_kikdic_d0300	2																												#DIV/0!	#DIV/0!	#DIV/0!	#DIV/0!	#DIV/0!	#DIV/0!
GEMS - GATE18d_B6AEc16PL_kikdic_d0300	3																												#DIV/0!	#DIV/0!	#DIV/0!	#DIV/0!	#DIV/0!	#DIV/0!
GEMS - GATE18d_B6AEc16PL_kikdic_d0300	4																												#DIV/0!	#DIV/0!	#DIV/0!	#DIV/0!	#DIV/0!	#DIV/0!
GEMS - GATE18d_B6AEc170L_kikdic_d0100	0		261	202	211	210	242	0.746	0.707	0.7	0.71	0.727	0.616	0.634	0.644	0.626	0.641	1.214	1.288	1.297	1.287	1.249	1.521	1.454	1.423	1.433	1.413		225.2	0.718	1.267	0.6322	1.4488	1.27694	#DIV/0!		#DIV/0!	#DIV/0!		#DIV/0!	#DIV/0!		0.693	1.566	0.772	1.538		0.693	#DIV/0!
GEMS - GATE18d_B6AEc170L_kikdic_d0100	1																												#DIV/0!	#DIV/0!	#DIV/0!	#DIV/0!	#DIV/0!	#DIV/0!
GEMS - GATE18d_B6AEc170L_kikdic_d0100	2																												#DIV/0!	#DIV/0!	#DIV/0!	#DIV/0!	#DIV/0!	#DIV/0!
GEMS - GATE18d_B6AEc170L_kikdic_d0100	3																												#DIV/0!	#DIV/0!	#DIV/0!	#DIV/0!	#DIV/0!	#DIV/0!
GEMS - GATE18d_B6AEc170L_kikdic_d0100	4																												#DIV/0!	#DIV/0!	#DIV/0!	#DIV/0!	#DIV/0!	#DIV/0!
C18/ C19
GEMS - GATE18e_00AEc19PL_kikdic_d0100	0		453	309	534	374	411	0.826	0.782	0.847	0.805	0.81	0.71	0.707	0.696	0.706	0.704	1.026	1.137	0.968	1.08	1.067	1.298	1.282	1.333	1.297	1.32		416.2	0.814	1.0556	0.7046	1.306	0.853866	#DIV/0!		#DIV/0!	#DIV/0!		#DIV/0!	#DIV/0!		0.801	1.343	0.821	1.418		0.801	#DIV/0!
GEMS - GATE18e_00AEc19PL_kikdic_d0100	1																												#DIV/0!	#DIV/0!	#DIV/0!	#DIV/0!	#DIV/0!	#DIV/0!
GEMS - GATE18e_00AEc19PL_kikdic_d0100	2																												#DIV/0!	#DIV/0!	#DIV/0!	#DIV/0!	#DIV/0!	#DIV/0!
GEMS - GATE18e_00AEc19PL_kikdic_d0100	3																												#DIV/0!	#DIV/0!	#DIV/0!	#DIV/0!	#DIV/0!	#DIV/0!
GEMS - GATE18e_00AEc19PL_kikdic_d0100	4																												#DIV/0!	#DIV/0!	#DIV/0!	#DIV/0!	#DIV/0!	#DIV/0!
GEMS - GATE18d_00AEc19PL_kikdic_d0200	0		425	349	404	283	391	0.817	0.796	0.813	0.753	0.806	0.709	0.699	0.702	0.71	0.71	1.05	1.104	1.06	1.199	1.077	1.306	1.302	1.31	1.285	1.309		370.4	0.797	1.098	0.706	1.3024	0.781637	#DIV/0!		#DIV/0!	#DIV/0!		#DIV/0!	#DIV/0!		0.788	1.368	0.822	1.414		0.788	#DIV/0!
GEMS - GATE18d_00AEc19PL_kikdic_d0100	1																												#DIV/0!	#DIV/0!	#DIV/0!	#DIV/0!	#DIV/0!	#DIV/0!
GEMS - GATE18d_00AEc19PL_kikdic_d0100	2																												#DIV/0!	#DIV/0!	#DIV/0!	#DIV/0!	#DIV/0!	#DIV/0!
GEMS - GATE18d_00AEc19PL_kikdic_d0100	3																												#DIV/0!	#DIV/0!	#DIV/0!	#DIV/0!	#DIV/0!	#DIV/0!
GEMS - GATE18d_00AEc19PL_kikdic_d0100	4																												#DIV/0!	#DIV/0!	#DIV/0!	#DIV/0!	#DIV/0!	#DIV/0!
GEMS - GATE18d_B0AEc19PL_kikdic_d0600	0		573	647	745	529	566	0.861	0.883	0.898	0.849	0.865	0.756	0.753	0.748	0.749	0.746	0.925	0.855	0.803	0.962	0.911	1.208	1.289	1.22	1.25	1.248		612	0.8712	0.8912	0.7504	1.243	0.76604	#DIV/0!		#DIV/0!	#DIV/0!		#DIV/0!	#DIV/0!		0.813	1.273	0.827	1.338		0.813	#DIV/0!
GEMS - GATE18d_B0AEc19PL_kikdic_d0600	1																												#DIV/0!	#DIV/0!	#DIV/0!	#DIV/0!	#DIV/0!	#DIV/0!
GEMS - GATE18d_B0AEc19PL_kikdic_d0600	2																												#DIV/0!	#DIV/0!	#DIV/0!	#DIV/0!	#DIV/0!	#DIV/0!
GEMS - GATE18d_B0AEc19PL_kikdic_d0600	3																												#DIV/0!	#DIV/0!	#DIV/0!	#DIV/0!	#DIV/0!	#DIV/0!
GEMS - GATE18d_B0AEc19PL_kikdic_d0600	4																												#DIV/0!	#DIV/0!	#DIV/0!	#DIV/0!	#DIV/0!	#DIV/0!
GEMS - GATE18d_06AEc19PL_kikdic_d0500	0		721	653	711	525	638	0.873	0.859	0.874	0.832	0.86	0.763	0.755	0.758	0.749	0.745	0.886	0.934	0.886	1.009	0.927	1.228	1.21	1.274	1.238	1.248		649.6	0.8596	0.9284	0.754	1.2396	0.635363	#DIV/0!		#DIV/0!	#DIV/0!		#DIV/0!	#DIV/0!		0.807	1.283	0.82	1.355		0.807	#DIV/0!
GEMS - GATE18d_06AEc19PL_kikdic_d0500	1																												#DIV/0!	#DIV/0!	#DIV/0!	#DIV/0!	#DIV/0!	#DIV/0!
GEMS - GATE18d_06AEc19PL_kikdic_d0500	2																												#DIV/0!	#DIV/0!	#DIV/0!	#DIV/0!	#DIV/0!	#DIV/0!
GEMS - GATE18d_06AEc19PL_kikdic_d0500	3																												#DIV/0!	#DIV/0!	#DIV/0!	#DIV/0!	#DIV/0!	#DIV/0!
GEMS - GATE18d_06AEc19PL_kikdic_d0500	4																												#DIV/0!	#DIV/0!	#DIV/0!	#DIV/0!	#DIV/0!	#DIV/0!
GEMS - GATE18d_B6AEc19PL_kikdic_d0500	0		537	512	534	515	541	0.884	0.88	0.88	0.882	0.887	0.767	0.765	0.75	0.754	0.756	0.85	0.866	0.864	0.857	0.841	1.203	1.195	1.229	1.23	1.235		527.8	0.8826	0.8556	0.7584	1.2184	0.906358	#DIV/0!		#DIV/0!	#DIV/0!		#DIV/0!	#DIV/0!		0.811	1.273	0.82	1.36		0.811	#DIV/0!
GEMS - GATE18d_B6AEc19PL_kikdic_d0500	1																												#DIV/0!	#DIV/0!	#DIV/0!	#DIV/0!	#DIV/0!	#DIV/0!
GEMS - GATE18d_B6AEc19PL_kikdic_d0500	2																												#DIV/0!	#DIV/0!	#DIV/0!	#DIV/0!	#DIV/0!	#DIV/0!
GEMS - GATE18d_B6AEc19PL_kikdic_d0500	3																												#DIV/0!	#DIV/0!	#DIV/0!	#DIV/0!	#DIV/0!	#DIV/0!
GEMS - GATE18d_B6AEc19PL_kikdic_d0500	4																												#DIV/0!	#DIV/0!	#DIV/0!	#DIV/0!	#DIV/0!	#DIV/0!
GEMS - GATE18d_B6AEc19PL_kikd_d0500	0		409	391	598	478	521	0.856	0.858	0.897	0.875	0.884	0.766	0.733	0.737	0.752	0.75	0.99	0.988	0.848	0.926	0.895	1.249	1.324	1.346	1.281	1.285		479.4	0.874	0.9294	0.7476	1.297	1.02567	#DIV/0!		#DIV/0!	#DIV/0!		#DIV/0!	#DIV/0!		0.792	1.333	0.796	1.433		0.792	#DIV/0!
GEMS - GATE18d_B6AEc19PL_kikd_d0500	1																												#DIV/0!	#DIV/0!	#DIV/0!	#DIV/0!	#DIV/0!	#DIV/0!
GEMS - GATE18d_B6AEc19PL_kikd_d0500	2																												#DIV/0!	#DIV/0!	#DIV/0!	#DIV/0!	#DIV/0!	#DIV/0!
GEMS - GATE18d_B6AEc19PL_kikd_d0500	3																												#DIV/0!	#DIV/0!	#DIV/0!	#DIV/0!	#DIV/0!	#DIV/0!
GEMS - GATE18d_B6AEc19PL_kikd_d0500	4																												#DIV/0!	#DIV/0!	#DIV/0!	#DIV/0!	#DIV/0!	#DIV/0!
GEMS - GATE18d_B6AEc18PL_kikdic_d0300	0		511	352	293	345	372	0.92	0.889	0.868	0.883	0.893	0.771	0.773	0.779	0.769	0.772	0.718	0.841	0.908	0.857	0.826	1.203	1.17	1.171	1.204	1.178		374.6	0.8906	0.83	0.7728	1.1852	1.22698	#DIV/0!		#DIV/0!	#DIV/0!		#DIV/0!	#DIV/0!		0.804	1.306	0.809	1.403		0.804	#DIV/0!
GEMS - GATE18d_B6AEc18PL_kikdic_d0300	1																												#DIV/0!	#DIV/0!	#DIV/0!	#DIV/0!	#DIV/0!	#DIV/0!
GEMS - GATE18d_B6AEc18PL_kikdic_d0300	2																												#DIV/0!	#DIV/0!	#DIV/0!	#DIV/0!	#DIV/0!	#DIV/0!
GEMS - GATE18d_B6AEc18PL_kikdic_d0300	3																												#DIV/0!	#DIV/0!	#DIV/0!	#DIV/0!	#DIV/0!	#DIV/0!
GEMS - GATE18d_B6AEc18PL_kikdic_d0300	4																												#DIV/0!	#DIV/0!	#DIV/0!	#DIV/0!	#DIV/0!	#DIV/0!
GEMS - GATE18d_B6AEc190L_kikdic_d0100	0		236	196	268	304	235	0.73	0.703	0.738	0.771	0.727	0.629	0.638	0.634	0.642	0.631	1.244	1.297	1.229	1.16	1.248	1.427	1.437	1.432	1.421	1.446		247.8	0.7338	1.2356	0.6348	1.4326	1.25236	#DIV/0!		#DIV/0!	#DIV/0!		#DIV/0!	#DIV/0!		0.696	1.562	0.764	1.561		0.696	#DIV/0!
GEMS - GATE18d_B6AEc190L_kikdic_d0100	1																												#DIV/0!	#DIV/0!	#DIV/0!	#DIV/0!	#DIV/0!	#DIV/0!
GEMS - GATE18d_B6AEc190L_kikdic_d0100	2																												#DIV/0!	#DIV/0!	#DIV/0!	#DIV/0!	#DIV/0!	#DIV/0!
GEMS - GATE18d_B6AEc190L_kikdic_d0100	3																												#DIV/0!	#DIV/0!	#DIV/0!	#DIV/0!	#DIV/0!	#DIV/0!
GEMS - GATE18d_B6AEc190L_kikdic_d0100	4																												#DIV/0!	#DIV/0!	#DIV/0!	#DIV/0!	#DIV/0!	#DIV/0!
			Errors CASF2016 Predictions
			With IC50		Without IC50
			-0.490591		-0.775312
			-1.00579		-0.547638
			-0.48659		-0.512308
			-2.19813		-2.9288
			-0.337591		-0.300049
			-4.6623		-5.16299
			-1.40501		-1.21845
			-1.68463		-1.67234
			-0.916527		-0.801257
			-0.0248493		0.176799
			-1.49797		-1.48772
			-2.41758		-2.62138
			-1.0844		-0.868591
			-0.472187		-0.815469
			-1.76275		-1.22448
			0.0999814		-0.104145
			-2.25999		-2.42221
			-1.21659		-1.09458
			-0.665864		-0.966371
			-2.28702		-2.63219
			0.151854		0.421747
			-3.3987		-3.66466
			-1.27163		-1.89112
			-0.712619		-0.979422
			-0.470378		-0.288186
			0.121103		0.343249
			-0.734848		-0.968848
			0.671352		0.432434
			-1.3465		-1.65334
			-0.814756		-1.89119
			0.517514		0.545104
			0.232992		0.560012
			-0.845129		-0.753166
			0.549777		0.567217
			-0.0127952		-0.0325689
			-0.351351		-0.841235
			-0.171068		-0.230022
			-0.408911		-0.897497
			0.997727		1.04719
			-0.601433		0.560174
			-2.71868		-2.49772
			-2.00516		-2.02659
			0.139344		0.422883
			0.237028		-0.66418
			0.161678		1.22197
			-0.474869		-0.418119
			-2.19249		-2.33387
			-1.75461		-2.03026
			-0.966381		-0.830296
			-0.842357		-0.569219
			-0.375798		0.378913
			0.206058		-0.211892
			-2.38127		-2.05133
			-2.019		-2.36618
			-2.31337		-2.05345
			0.566618		0.200487
			-1.20367		-0.0582994
			-0.277086		-0.496457
			-1.67222		-1.6384
			-1.25387		-1.18131
			-0.551601		-0.399047
			-0.549655		-0.517576
			-1.54453		-1.62771
			0.271053		0.683092
			0.481062		0.315898
			1.40619		1.23097
			-0.95318		-1.27104
			-1.73779		-1.58377
			-1.00125		-0.603267
			0.681106		-0.514662
			-1.10581		-0.783547
			-3.02406		-2.81917
			-0.0526712		-0.162508
			-1.09255		-1.16222
			-1.81817		-1.86418
			-0.00504198		-0.108119
			1.4805		1.2052
			0.741808		0.786011
			0.776119		0.77543
			-2.1429		-1.94624
			-0.486869		-0.781679
			-0.734036		-0.774921
			0.417128		0.512661
			-2.20132		-1.74779
			0.989848		1.19533
			-0.218086		0.408758
			0.944706		2.09222
			-1.03205		-1.09526
			-1.06202		-1.22292
			-1.64458		-2.16929
			-1.15595		-1.22474
			-0.191211		-0.250856
			-0.270712		-0.225618
			1.05363		1.17772
			0.844675		0.976678
			-0.346506		-0.867659
			-0.171332		-0.733162
			-0.128722		0.032693
			0.737415		0.676437
			0.708829		0.0195156
			0.24995		0.716012
			1.00962		1.08117
			-0.997061		-0.847296
			0.258072		-0.778592
			0.90226		0.967236
			-1.49809		-1.45623
			1.2614		1.16219
			1.02777		1.03483
			-1.82196		-1.43186
			-0.940125		-0.755
			0.0909201		0.597819
			0.741224		0.166008
			1.34983		1.4885
			-0.659275		-0.484544
			1.28657		1.48765
			1.06089		0.757265
			1.47177		1.17187
			1.32101		1.5684
			-0.0408482		0.007957
			-0.869873		0.0980659
			-0.253106		0.525731
			-2.53224		-2.65986
			-1.42446		-1.92267
			-0.23869		-0.249703
			-1.60707		-1.74339
			-0.459947		-0.762073
			-0.235898		-0.918638
			-0.690395		0.281532
			-0.449969		-0.788799
			0.505398		0.953151
			-0.69707		-0.498634
			-1.6052		-1.63232
			0.292273		0.41131
			0.584719		0.447582
			1.36525		1.40451
			-0.110817		0.0185575
			0.456869		0.326583
			0.129219		0.602696
			-1.14466		-1.28479
			0.145405		-0.1358
			-0.0668216		0.554827
			0.778799		0.335873
			1.38553		1.23907
			-1.16961		-1.82509
			-0.863708		-1.51756
			0.540724		0.15805
			0.0296398		0.0529829
			1.24385		0.880776
			-0.888143		-0.841516
			-0.102627		-0.130103
			0.325274		0.627831
			-0.634343		-0.113259
			0.394564		0.0766871
			1.34348		1.08876
			0.613956		-0.255054
			0.630315		0.883053
			0.0487486		0.01712
			2.05735		1.88902
			-0.195988		1.07278
			0.0164047		-0.328444
			0.421141		0.396581
			0.857309		0.0589115
			-0.136073		-0.122025
			1.26486		1.37837
			-0.975609		-0.772498
			0.144583		0.46574
			-1.19249		-1.28378
			0.52659		0.378294
			-1.80119		-2.30216
			0.357755		0.200251
			1.4168		0.949725
			1.29356		1.67897
			-0.4319		-0.68357
			2.03544		1.86931
			-0.0801638		-0.467243
			-1.17266		-1.32556
			0.393889		0.499212
			0.0223677		0.0761816
			0.375416		0.764679
			1.10326		0.451801
			-0.0840179		0.274814
			0.533038		0.781905
			0.160415		-0.0255873
			0.48766		0.759646
			0.929571		1.04467
			1.79884		1.71624
			-0.0285188		-0.953602
			0.297211		0.202525
			0.0832528		0.524049
			0.91683		1.06418
			1.05063		0.837558
			-0.338439		-0.465315
			2.80113		2.56473
			-0.0766267		-0.0895075
			-0.900699		-1.03983
			1.79231		1.95369
			1.69442		1.88748
			-0.295055		-0.312583
			0.223799		0.189647
			0.690848		0.578845
			0.992976		1.00449
			1.06156		0.988813
			0.0805148		-0.356732
			-1.4743		-1.40482
			1.87693		1.53868
			1.00293		0.600568
			0.187202		0.466534
			-0.30216		0.0472388
			0.841385		0.944272
			1.27499		1.11561
			1.97127		1.93024
			-0.144516		-0.170784
			1.04067		1.31147
			0.999985		1.21129
			0.293281		0.442988
			1.02946		1.28455
			0.260707		0.186902
			-0.00593567		0.051405
			0.602695		0.201749
			-0.536212		-0.595209
			0.331869		0.464389
			0.765041		0.552056
			1.86403		1.74375
			1.64491		1.64174
			1.28857		1.64103
			0.0877403		-0.588726
			-0.449935		-0.518203
			2.09687		2.42467
			1.50428		1.78201
			1.69758		1.62527
			1.93696		2.73905
			1.45817		1.53841
			0.884437		0.814578
			1.67327		1.07717
			2.15184		2.56614
			0.307919		-0.0203908
			-0.231076		-0.230477
			0.769498		0.749626
			0.867408		-0.100338
			-0.125287		-0.681304
			2.55142		2.10794
			0.889562		0.949085
			0.754298		0.305795
			1.27233		1.65057
			0.979459		0.838369
			2.13977		1.69371
			1.07894		1.30546
			2.1367		2.15418
			1.92643		1.89222
			1.12399		1.27699
			1.23934		2.01033
			1.62248		1.72852
			1.68614		1.49282
			0.0995164		-0.906455
			1.2685		1.45026
			1.92496		1.42913
			2.62828		2.02702
			0.230884		0.141984
			0.239299		0.156595
			1.23268		1.32877
			1.75609		1.95526
			0.411121		0.0443476
			0.416377		0.23891
			0.505562		0.303893
			1.73624		1.11438
			0.738225		0.691445
			1.96208		1.64196
			1.58088		1.18238
			1.57181		1.55655
			2.93656		2.39253
			3.31827		3.20131
			1.81465		1.52486
			2.08115		2.33398
			2.69123		2.46306
			2.30081		1.98624
			1.75884		1.59016
			1.94981		2.00845
			1.5143		1.58878
			2.26586		2.07219
			2.47153		2.12589
			1.73439		1.72851
			2.86202		2.44617
