# Supplementary material for: Resolving data bias improves generalization in binding affinity prediction
Source: Nat Mach Intell. 2025 Oct 21;7(10):1713–25. doi: 10.1038/s42256-025-01124-5 (PMC12552120; doi:10.1038/s42256-025-01124-5)
Supplement: Supplementary file 8 — Model performance depicted in Extended Data Fig. 4. [file 42256_2025_1124_MOESM8_ESM.xlsx]

## Sheet: Sheet1
	GATE Architectures
																																													CASF2016
	Dataset Filtered C4			Epoch					Training R					Validation R					Training RMSE					Validation RMSE						Epoch	Training R	Training RMSE	Validation R	Validation RMSE		Overfitting			Val R			Val RMSE			Complete		Filtered C4
																																													R	RMSE	R	RMSE
	GATE0a_00AEc4fPL_d0000	592577		352	232	305	249	148	0.754	0.7	0.732	0.694	0.675	0.587	0.619	0.608	0.611	0.637	1.222	1.333	1.273	1.348	1.375	1.562	1.482	1.515	1.482	1.543		257.2	0.711	1.3102	0.6124	1.5168		1.31167	0.385185		0.6272	-0.0558		1.4841	-0.054		0.744	1.493	0.773	1.674
	GATE0a_00AEc4fPL_d0100			486	617	540	370	335	0.756	0.784	0.762	0.688	0.689	0.604	0.627	0.611	0.618	0.641	1.217	1.159	1.211	1.359	1.351	1.551	1.481	1.51	1.448	1.456		469.6	0.7358	1.2594	0.6202	1.4892		0.789024									0.764	1.455	0.79	1.646
	GATE0a_00AEc4fPL_d0300			767	762	972	704	599	0.722	0.719	0.755	0.715	0.685	0.611	0.644	0.622	0.62	0.639	1.286	1.297	1.225	1.309	1.359	1.521	1.443	1.479	1.451	1.501		760.8	0.7192	1.2952	0.6272	1.479		0.385185									0.754	1.479	0.778	1.679
	GATE0a_00AEc4f0L_d0000	592577		372	441	258	425	244	0.666	0.684	0.639	0.668	0.648	0.543	0.57	0.567	0.548	0.578	1.387	1.361	1.438	1.393	1.42	1.609	1.544	1.538	1.596	1.554		348	0.661	1.3998	0.5612	1.5682		0.862274	0.206417		0.5714			1.5381			0.664	1.653	0.677	1.865
	GATE0a_00AEc4f0L_d0100			540	566	699	518	254	0.658	0.656	0.686	0.663	0.594	0.56	0.575	0.577	0.568	0.576	1.399	1.408	1.36	1.401	1.5	1.574	1.532	1.529	1.527	1.53		515.4	0.6514	1.4136	0.5712	1.5384		0.423918									0.667	1.667	0.673	1.894
	GATE0a_00AEc4f0L_d0300			881	688	821	1220	909	0.636	0.612	0.631	0.678	0.648	0.561	0.573	0.568	0.57	0.585	1.434	1.476	1.449	1.377	1.42	1.571	1.532	1.535	1.522	1.529		903.8	0.641	1.4312	0.5714	1.5378		0.206417									0.659	1.674	0.677	1.875
	GATE0a_B6AEc4fPL_d0000	1010369		47	58	50	82	60	0.759	0.791	0.78	0.84	0.785	0.616	0.645	0.612	0.636	0.651	1.21	1.142	1.169	1.016	1.155	1.524	1.568	1.526	1.7	1.543		59.4	0.791	1.1384	0.632	1.5722		11.5554	2.70986		0.6434	-0.0742		1.5042	-0.0356		0.748	1.454	0.7	1.763
	GATE0a_B6AEc4fPL_d0100			114	144	149	194	96	0.772	0.817	0.812	0.852	0.748	0.634	0.657	0.626	0.637	0.663	1.181	1.077	1.09	0.98	1.237	1.505	1.593	1.625	1.54	1.414		139.4	0.8002	1.113	0.6434	1.5354		4.70956									0.749	1.443	0.692	1.757
	GATE0a_B6AEc4fPL_d0300			148	137	169	158	172	0.755	0.745	0.787	0.762	0.776	0.634	0.652	0.624	0.629	0.657	1.218	1.245	1.152	1.215	1.177	1.476	1.438	1.493	1.483	1.475		156.8	0.765	1.2014	0.6392	1.473		2.70986									0.723	1.531	0.668	1.811
	GATE0a_B6AEc4f0L_d0000	1010369		391	424	192	325	313	0.661	0.669	0.63	0.639	0.649	0.539	0.574	0.559	0.555	0.572	1.395	1.387	1.451	1.441	1.419	1.61	1.542	1.549	1.553	1.556		329	0.6496	1.4186	0.5598	1.562		0.778611	0.15866		0.5692			1.5398			0.676	1.649	0.687	1.868
	GATE0a_B6AEc4f0L_d0100			498	578	675	727	386	0.635	0.652	0.671	0.68	0.635	0.557	0.578	0.572	0.564	0.575	1.436	1.415	1.385	1.373	1.44	1.579	1.523	1.529	1.543	1.541		572.8	0.6546	1.4098	0.5692	1.543		0.408542									0.682	1.641	0.683	1.879
	GATE0a_B6AEc4f0L_d0300			1090	952	598	611	493	0.645	0.632	0.601	0.615	0.587	0.563	0.581	0.561	0.561	0.579	1.421	1.445	1.493	1.477	1.509	1.569	1.521	1.538	1.526	1.529		748.8	0.616	1.469	0.569	1.5366		0.15866									0.671	1.674	0.687	1.886
	GATE0ar_00AEc4fPL_d0000	592577		193	214	74	84	52	0.751	0.735	0.68	0.68	0.617	0.57	0.606	0.575	0.582	0.6	1.227	1.265	1.369	1.372	1.469	1.621	1.595	1.604	1.537	1.533		123.4	0.6926	1.3404	0.5866	1.578		3.28238	0.244608		0.6114	-0.0528		1.5088	-0.0514		0.717	1.529	0.764	1.697
	GATE0ar_00AEc4fPL_d0100			474	387	378	423	316	0.716	0.687	0.668	0.68	0.651	0.592	0.625	0.604	0.609	0.625	1.297	1.355	1.39	1.373	1.416	1.678	1.462	1.488	1.485	1.466		395.6	0.6804	1.3662	0.611	1.5158		0.618919									0.721	1.532	0.735	1.756
	GATE0ar_00AEc4fPL_d0300			840	753	598	707	686	0.687	0.675	0.638	0.662	0.658	0.599	0.628	0.604	0.603	0.623	1.351	1.376	1.439	1.403	1.404	1.525	1.479	1.481	1.489	1.535		716.8	0.664	1.3946	0.6114	1.5018		0.244608									0.727	1.528	0.752	1.719
	GATE0ar_00AEc4f0L_d0000	592577		244	215	122	175	83	0.661	0.648	0.63	0.654	0.585	0.516	0.548	0.539	0.535	0.561	1.395	1.42	1.451	1.416	1.513	1.762	1.595	1.578	1.602	1.56		167.8	0.6356	1.439	0.5398	1.6194		1.99164	0.0888321		0.5586			1.5602			0.666	1.648	0.694	1.866
	GATE0ar_00AEc4f0L_d0100			439	494	433	568	314	0.603	0.605	0.601	0.618	0.559	0.546	0.563	0.557	0.555	0.572	1.483	1.486	1.492	1.472	1.546	1.599	1.549	1.562	1.564	1.54		449.6	0.5972	1.4958	0.5586	1.5628		0.266776									0.653	1.679	0.657	1.915
	GATE0ar_00AEc4f0L_d0300			824	954	817	791	514	0.581	0.601	0.584	0.588	0.546	0.545	0.563	0.551	0.544	0.568	1.513	1.49	1.516	1.515	1.562	1.589	1.547	1.561	1.547	1.544		780	0.58	1.5192	0.5542	1.5576		0.0888321									0.64	1.721	0.655	1.933
	GATE0b_00AEc4fPL_d0000	1053377		256	199	269	282	103	0.716	0.724	0.727	0.741	0.638	0.592	0.629	0.632	0.615	0.627	1.298	1.288	1.283	1.257	1.436	1.568	1.487	1.471	1.509	1.464		221.8	0.7092	1.3124	0.619	1.4998		1.36495	0.592151		0.6268	-0.0536		1.4816	-0.0616		0.757	1.466	0.768	1.675
	GATE0b_00AEc4fPL_d0100			477	239	285	387	256	0.78	0.706	0.702	0.752	0.673	0.611	0.625	0.62	0.632	0.635	1.163	1.321	1.331	1.235	1.378	1.558	1.461	1.498	1.488	1.449		328.8	0.7226	1.2856	0.6246	1.4908		0.99918									0.761	1.447	0.768	1.658
	GATE0b_00AEc4fPL_d0300			534	396	645	396	373	0.738	0.699	0.773	0.692	0.68	0.609	0.631	0.621	0.628	0.645	1.254	1.334	1.186	1.351	1.367	1.513	1.45	1.48	1.437	1.482		468.8	0.7164	1.2984	0.6268	1.4724		0.592151									0.757	1.482	0.77	1.688
	GATE0b_00AEc4f0L_d0000	1053377		187	139	172	177	153	0.674	0.656	0.676	0.679	0.663	0.55	0.567	0.555	0.551	0.581	1.374	1.409	1.377	1.375	1.396	1.597	1.555	1.572	1.576	1.545		165.6	0.6696	1.3862	0.5608	1.569		1.96838	0.449723		0.5732			1.5432			0.689	1.616	0.707	1.835
	GATE0b_00AEc4f0L_d0100			328	331	375	251	370	0.688	0.677	0.699	0.657	0.687	0.563	0.58	0.581	0.556	0.586	1.349	1.373	1.337	1.411	1.355	1.582	1.528	1.534	1.542	1.527		331	0.6816	1.365	0.5732	1.5426		0.936071									0.687	1.622	0.686	1.859
	GATE0b_00AEc4f0L_d0300			516	511	557	478	314	0.658	0.654	0.657	0.648	0.618	0.563	0.578	0.57	0.556	0.578	1.4	1.412	1.409	1.425	1.465	1.573	1.527	1.54	1.544	1.535		475.2	0.647	1.4222	0.569	1.5438		0.449723									0.667	1.666	0.673	1.882
	GATE0br_00AEc4fPL_d0000	1053377		71	108	40	146	80	0.689	0.721	0.642	0.742	0.691	0.559	0.599	0.576	0.602	0.604	1.346	1.292	1.433	1.255	1.348	1.683	1.591	1.599	1.583	1.773		89	0.697	1.3348	0.588	1.6458		5.94283	0.257626		0.6176	-0.0552		1.4923	-0.0605		0.722	1.531	0.737	1.743
	GATE0br_00AEc4fPL_d0100			323	352	317	489	265	0.683	0.695	0.679	0.724	0.656	0.596	0.622	0.598	0.616	0.624	1.357	1.341	1.372	1.292	1.407	1.539	1.478	1.525	1.472	1.477		349.2	0.6874	1.3538	0.6112	1.4982		0.676565									0.712	1.548	0.747	1.717
	GATE0br_00AEc4fPL_d0300			624	743	575	1005	692	0.669	0.676	0.655	0.717	0.671	0.594	0.632	0.613	0.626	0.623	1.381	1.374	1.412	1.304	1.382	1.538	1.493	1.471	1.462	1.468		727.8	0.6776	1.3706	0.6176	1.4864		0.257626									0.699	1.571	0.727	1.754
	GATE0br_00AEc4f0L_d0000	1053377		206	106	44	90	148	0.658	0.625	0.578	0.605	0.628	0.527	0.553	0.533	0.549	0.58	1.399	1.456	1.525	1.492	1.45	1.655	1.639	1.585	1.545	1.555		118.8	0.6188	1.4644	0.5484	1.5958		2.01689	0.0916849		0.5624			1.5528			0.648	1.671	0.658	1.903
	GATE0br_00AEc4f0L_d0100			564	583	646	442	321	0.622	0.633	0.638	0.607	0.566	0.555	0.572	0.56	0.556	0.569	1.455	1.444	1.438	1.488	1.538	1.588	1.533	1.565	1.536	1.547		511.2	0.6132	1.4726	0.5624	1.5538		0.282436									0.656	1.675	0.657	1.905
	GATE0br_00AEc4f0L_d0000			717	988	751	1302	410	0.576	0.608	0.584	0.633	0.534	0.55	0.573	0.555	0.561	0.561	1.52	1.482	1.517	1.449	1.577	1.583	1.535	1.547	1.545	1.549		833.6	0.587	1.509	0.56	1.5518		0.0916849									0.645	1.702	0.651	1.924
																																				Overfitting			Val R			Val RMSE
	GATE4a_00AEc4fPL_d0000	421441		1503	1410	1830	1471	1382	0.676	0.668	0.68	0.673	0.664	0.581	0.593	0.595	0.585	0.619	1.371	1.389	1.37	1.386	1.395	1.56	1.528	1.502	1.533	1.471		1519.2	0.6722	1.3822	0.5946	1.5188		0.151221	0.10949		0.5992	-0.0494		1.512	-0.051		0.682	1.63	0.665	1.86
	GATE4a_00AEc4fPL_d0100			1478	1448	1332	1763	1567	0.67	0.663	0.661	0.677	0.666	0.58	0.605	0.597	0.59	0.624	1.381	1.398	1.402	1.379	1.392	1.564	1.508	1.497	1.53	1.486		1517.6	0.6674	1.3904	0.5992	1.517		0.139221									0.681	1.623	0.66	1.869
	GATE4a_00AEc4fPL_d0300			1533	1448	1332	1716	1447	0.663	0.656	0.65	0.665	0.644	0.58	0.604	0.595	0.587	0.621	1.392	1.409	1.42	1.399	1.426	1.552	1.514	1.505	1.497	1.467		1495.2	0.6556	1.4092	0.5974	1.507		0.10949									0.68	1.647	0.662	1.867
	GATE4a_00AEc4f0L_d0000	421441		1442	1758	1399	1125	936	0.607	0.601	0.601	0.598	0.58	0.546	0.562	0.546	0.525	0.576	1.479	1.493	1.494	1.501	1.52	1.591	1.546	1.555	1.57	1.531		1332	0.5974	1.4974	0.551	1.5586		0.0833865	0.0631662		0.5498			1.563			0.601	1.759	0.607	1.979
	GATE4a_00AEc4f0L_d0100			1202	1474	1018	1341	936	0.593	0.59	0.589	0.599	0.575	0.543	0.561	0.541	0.526	0.578	1.497	1.506	1.51	1.5	1.526	1.59	1.546	1.563	1.582	1.531		1194.2	0.5892	1.5078	0.5498	1.5624		0.0831593									0.612	1.75	0.632	1.946
	GATE4a_00AEc4f0L_d0300			777	1943	1035	1038	1492	0.567	0.591	0.579	0.583	0.58	0.536	0.561	0.539	0.519	0.578	1.531	1.506	1.523	1.522	1.519	1.601	1.545	1.565	1.574	1.533		1257	0.58	1.5202	0.5466	1.5636		0.0631662									0.612	1.747	0.631	1.948
	GATE4ar_00AEc4fPL_d0000	421441		1113	800	1004	607	713	0.781	0.744	0.771	0.713	0.73	0.603	0.594	0.607	0.589	0.619	1.167	1.251	1.196	1.316	1.278	1.521	1.547	1.488	1.499	1.492		847.4	0.7478	1.2416	0.6024	1.5094		0.524611	0.204815		0.6116	-0.046		1.4967	-0.0478		0.718	1.551	0.755	1.745
	GATE4ar_00AEc4fPL_d0100			1212	1342	1268	1552	1130	0.747	0.755	0.746	0.765	0.729	0.602	0.603	0.609	0.603	0.63	1.238	1.227	1.248	1.21	1.279	1.518	1.547	1.495	1.483	1.467		1300.8	0.7484	1.2404	0.6094	1.502		0.330008									0.704	1.572	0.734	1.768
	GATE4ar_00AEc4fPL_d0300			1799	1255	1317	1752	1421	0.744	0.697	0.701	0.73	0.711	0.609	0.608	0.608	0.608	0.625	1.245	1.34	1.333	1.282	1.312	1.527	1.503	1.48	1.473	1.474		1508.8	0.7166	1.3024	0.6116	1.4914		0.204815									0.709	1.566	0.734	1.783
	GATE4ar_00AEc4f0L_d0000	421441		1195	1038	1018	754	428	0.697	0.686	0.689	0.663	0.621	0.568	0.566	0.556	0.539	0.568	1.337	1.362	1.356	1.404	1.462	1.567	1.55	1.55	1.604	1.541		886.6	0.6712	1.3842	0.5594	1.5624		0.3593	0.110443		0.5656			1.5445			0.642	1.684	0.652	1.92
	GATE4ar_00AEc4f0L_d0100			755	1275	1445	1289	712	0.627	0.661	0.679	0.666	0.616	0.556	0.58	0.563	0.546	0.583	1.448	1.402	1.375	1.399	1.469	1.579	1.534	1.54	1.559	1.52		1095.2	0.6498	1.4186	0.5656	1.5464		0.206314									0.631	1.706	0.658	1.911
	GATE4ar_00AEc4f0L_d0300			1089	1369	1083	1266	1061	0.618	0.622	0.614	0.625	0.603	0.555	0.581	0.553	0.547	0.58	1.462	1.461	1.476	1.462	1.487	1.577	1.52	1.547	1.544	1.525		1173.6	0.6164	1.4696	0.5632	1.5426		0.110443									0.623	1.73	0.651	1.925
	GATE4b_00AEc4fPL_d0000	734529		699	780	1131	1160	1055	0.686	0.69	0.732	0.74	0.727	0.578	0.591	0.598	0.592	0.619	1.354	1.352	1.274	1.261	1.282	1.55	1.519	1.502	1.499	1.484		965	0.715	1.3046	0.5956	1.5108		0.358762	0.276271		0.6022	-0.0398		1.5019	-0.0472		0.69	1.605	0.666	1.856
	GATE4b_00AEc4fPL_d0100			699	896	924	974	665	0.682	0.699	0.71	0.703	0.665	0.582	0.607	0.601	0.595	0.618	1.361	1.335	1.318	1.332	1.393	1.545	1.492	1.507	1.494	1.477		831.6	0.6918	1.3478	0.6006	1.503		0.310736									0.693	1.617	0.669	1.846
	GATE4b_00AEc4fPL_d0300			970	800	1208	859	665	0.708	0.668	0.731	0.682	0.655	0.588	0.608	0.606	0.591	0.618	1.313	1.388	1.276	1.369	1.409	1.551	1.494	1.496	1.492	1.471		900.4	0.6888	1.351	0.6022	1.5008		0.276271									0.698	1.597	0.665	1.843
	GATE4b_00AEc4f0L_d0000	734529		702	1281	1466	923	837	0.619	0.629	0.655	0.63	0.62	0.55	0.584	0.561	0.538	0.579	1.461	1.451	1.412	1.455	1.464	1.582	1.517	1.545	1.563	1.53		1041.8	0.6306	1.4486	0.5624	1.5474		0.168627	0.147137		0.5624			1.5491			0.606	1.751	0.617	1.966
	GATE4b_00AEc4f0L_d0100			1017	1024	1466	936	837	0.632	0.624	0.65	0.625	0.614	0.551	0.581	0.56	0.537	0.579	1.441	1.46	1.421	1.463	1.472	1.581	1.519	1.542	1.562	1.536		1056	0.629	1.4514	0.5616	1.548		0.162887									0.613	1.745	0.625	1.949
	GATE4b_00AEc4f0L_d0300			723	1452	1393	1777	939	0.606	0.634	0.645	0.663	0.611	0.545	0.585	0.557	0.544	0.581	1.479	1.444	1.429	1.402	1.477	1.602	1.514	1.549	1.557	1.529		1256.8	0.6318	1.4462	0.5624	1.5502		0.147137									0.622	1.726	0.621	1.95
	GATE4br_00AEc4fPL_d0000	734529		748	787	765	1198	725	0.747	0.753	0.754	0.794	0.75	0.606	0.604	0.596	0.604	0.612	1.24	1.233	1.231	1.145	1.238	1.515	1.547	1.527	1.504	1.497		844.6	0.7596	1.2174	0.6044	1.518		0.588862	0.215736		0.6118	-0.0484		1.493	-0.0544		0.71	1.556	0.744	1.75
	GATE4br_00AEc4fPL_d0100			975	1213	1110	1816	1011	0.727	0.755	0.751	0.799	0.735	0.603	0.615	0.602	0.611	0.612	1.279	1.227	1.237	1.13	1.267	1.52	1.498	1.49	1.5	1.498		1225	0.7534	1.228	0.6086	1.5012		0.366448									0.709	1.56	0.764	1.728
	GATE4br_00AEc4fPL_d0300			1633	1265	1790	1633	1407	0.735	0.705	0.752	0.73	0.716	0.611	0.61	0.606	0.609	0.623	1.262	1.325	1.234	1.281	1.302	1.502	1.49	1.496	1.466	1.47		1545.6	0.7276	1.2808	0.6118	1.4848		0.215736									0.712	1.565	0.762	1.732
	GATE4br_00AEc4f0L_d0000	734529		672	695	808	391	336	0.669	0.661	0.679	0.64	0.629	0.561	0.571	0.558	0.544	0.578	1.384	1.401	1.374	1.44	1.452	1.575	1.537	1.552	1.547	1.531		580.4	0.6556	1.4102	0.5624	1.5484		0.423385	0.13042		0.5634			1.5474			0.622	1.719	0.637	1.939
	GATE4br_00AEc4f0L_d0100			1171	1371	811	609	419	0.673	0.674	0.635	0.622	0.594	0.561	0.58	0.55	0.542	0.571	1.378	1.379	1.443	1.466	1.501	1.58	1.526	1.559	1.55	1.536		876.2	0.6396	1.4334	0.5608	1.5502		0.237701									0.617	1.726	0.634	1.945
	GATE4br_00AEc4f0L_d0000			1067	1939	1256	1358	1035	0.62	0.656	0.631	0.637	0.613	0.554	0.585	0.559	0.541	0.578	1.458	1.409	1.451	1.443	1.473	1.577	1.514	1.549	1.552	1.531		1331	0.6314	1.4468	0.5634	1.5446		0.13042									0.611	1.737	0.614	1.963
																																				Overfitting			Val R			Val RMSE
	GATE5a_00AEc4fPL_d0000	839809		1731	1064	1903	1615	1439	0.68	0.642	0.693	0.674	0.666	0.588	0.588	0.595	0.584	0.612	1.363	1.431	1.349	1.384	1.392	1.536	1.513	1.502	1.495	1.482		1550.4	0.671	1.3838	0.5934	1.5056		0.13239	0.112824		0.5978	-0.045		1.5053	-0.053		0.686	1.627	0.678	1.857
	GATE5a_00AEc4fPL_d0100			1564	1248	1473	1827	1525	0.68	0.655	0.668	0.68	0.658	0.585	0.599	0.596	0.59	0.619	1.365	1.412	1.391	1.375	1.404	1.538	1.495	1.513	1.49	1.471		1527.4	0.6682	1.3894	0.5978	1.5014		0.122662									0.678	1.653	0.665	1.873
	GATE5a_00AEc4fPL_d0300			1616	1534	1849	1683	1582	0.671	0.647	0.669	0.665	0.662	0.581	0.604	0.597	0.587	0.618	1.378	1.422	1.389	1.4	1.4	1.543	1.526	1.506	1.496	1.475		1652.8	0.6628	1.3978	0.5974	1.5092		0.112824									0.676	1.659	0.658	1.879
	GATE5a_00AEc4f0L_d0000	839809		1367	1895	1269	1207	1557	0.603	0.602	0.6	0.601	0.598	0.549	0.567	0.542	0.529	0.578	1.484	1.491	1.495	1.497	1.494	1.584	1.537	1.56	1.581	1.529		1459	0.6008	1.4922	0.553	1.5582		0.0818019	0.068088		0.5528			1.5583			0.6	1.771	0.629	1.957
	GATE5a_00AEc4f0L_d0100			1247	1546	1286	1093	1391	0.593	0.592	0.597	0.594	0.591	0.546	0.564	0.547	0.527	0.58	1.497	1.505	1.5	1.507	1.505	1.595	1.542	1.559	1.568	1.527		1312.6	0.5934	1.5028	0.5528	1.5582		0.0763501									0.605	1.765	0.636	1.946
	GATE5a_00AEc4f0L_d0300			1032	1058	1352	1173	1311	0.583	0.576	0.592	0.59	0.582	0.542	0.558	0.545	0.525	0.581	1.51	1.525	1.506	1.512	1.517	1.592	1.55	1.557	1.568	1.525		1185.2	0.5846	1.514	0.5502	1.5584		0.068088									0.613	1.749	0.644	1.932
		839809																												#DIV/0!	#DIV/0!	#DIV/0!	#DIV/0!	#DIV/0!		#DIV/0!	#DIV/0!		#DIV/0!	#DIV/0!		#DIV/0!	#DIV/0!
																														#DIV/0!	#DIV/0!	#DIV/0!	#DIV/0!	#DIV/0!		#DIV/0!
																														#DIV/0!	#DIV/0!	#DIV/0!	#DIV/0!	#DIV/0!		#DIV/0!
		839809																												#DIV/0!	#DIV/0!	#DIV/0!	#DIV/0!	#DIV/0!		#DIV/0!	#DIV/0!		#DIV/0!			#DIV/0!
																														#DIV/0!	#DIV/0!	#DIV/0!	#DIV/0!	#DIV/0!		#DIV/0!
																														#DIV/0!	#DIV/0!	#DIV/0!	#DIV/0!	#DIV/0!		#DIV/0!
		1497729																												#DIV/0!	#DIV/0!	#DIV/0!	#DIV/0!	#DIV/0!		#DIV/0!	#DIV/0!		#DIV/0!	#DIV/0!		#DIV/0!	#DIV/0!
																														#DIV/0!	#DIV/0!	#DIV/0!	#DIV/0!	#DIV/0!		#DIV/0!
																														#DIV/0!	#DIV/0!	#DIV/0!	#DIV/0!	#DIV/0!		#DIV/0!
		1497729																												#DIV/0!	#DIV/0!	#DIV/0!	#DIV/0!	#DIV/0!		#DIV/0!	#DIV/0!		#DIV/0!			#DIV/0!
																														#DIV/0!	#DIV/0!	#DIV/0!	#DIV/0!	#DIV/0!		#DIV/0!
																														#DIV/0!	#DIV/0!	#DIV/0!	#DIV/0!	#DIV/0!		#DIV/0!
	GATE5br_00AEc4fPL_d0000	1497729		950	634	716	810	598	0.768	0.731	0.749	0.747	0.721	0.6	0.601	0.595	0.599	0.621	1.195	1.276	1.241	1.247	1.295	1.528	1.503	1.505	1.519	1.475		741.6	0.7432	1.2508	0.6032	1.506		0.570492	0.227772		0.6092	-0.0426		1.501	-0.0415		0.698	1.585	0.729	1.772
	GATE5br_00AEc4fPL_d0100			1407	772	939	1735	726	0.771	0.707	0.727	0.785	0.696	0.602	0.603	0.6	0.615	0.618	1.189	1.32	1.285	1.165	1.341	1.532	1.511	1.508	1.474	1.502		1115.8	0.7372	1.26	0.6076	1.5054		0.361968									0.704	1.565	0.745	1.737
	GATE5br_00AEc4fPL_d0300			1502	944	1848	1517	1021	0.725	0.68	0.754	0.726	0.682	0.604	0.6	0.612	0.612	0.618	1.281	1.369	1.231	1.29	1.364	1.513	1.517	1.504	1.47	1.479		1366.4	0.7134	1.307	0.6092	1.4966		0.227772									0.702	1.572	0.727	1.778
	GATE5br_00AEc4f0L_d0000	1497729		462	663	1123	706	707	0.647	0.662	0.71	0.667	0.67	0.551	0.575	0.558	0.546	0.583	1.42	1.401	1.321	1.396	1.386	1.599	1.53	1.556	1.556	1.527		732.2	0.6712	1.3848	0.5626	1.5536		0.409773	0.126894		0.5666			1.5425			0.608	1.734	0.638	1.94
	GATE5br_00AEc4f0L_d0100			634	1495	1183	729	623	0.624	0.683	0.673	0.639	0.616	0.552	0.594	0.566	0.543	0.578	1.453	1.364	1.384	1.441	1.469	1.58	1.503	1.535	1.55	1.535		932.8	0.647	1.4222	0.5666	1.5406		0.22402									0.625	1.718	0.666	1.898
	GATE5br_00AEc4f0L_d0300			1031	1491	1263	1219	623	0.62	0.635	0.632	0.629	0.584	0.556	0.579	0.563	0.544	0.58	1.458	1.442	1.449	1.456	1.514	1.578	1.525	1.544	1.547	1.528		1125.4	0.62	1.4638	0.5644	1.5444		0.126894									0.625	1.716	0.664	1.899
																																				Overfitting			Val R			Val RMSE
	GATE6a_00AEc4fPL_d0000	362561		118	141	142	193	100	0.681	0.724	0.739	0.764	0.698	0.581	0.585	0.577	0.602	0.599	1.361	1.287	1.259	1.207	1.335	1.551	1.583	1.55	1.535	1.555		138.8	0.7212	1.2898	0.5888	1.5548		3.24256	0.175853		0.6278	-0.054		1.473	-0.0708		0.687	1.592	0.735	1.719
	GATE6a_00AEc4fPL_d0100			721	627	852	797	760	0.75	0.728	0.769	0.766	0.753	0.605	0.627	0.63	0.637	0.64	1.23	1.279	1.194	1.202	1.228	1.525	1.462	1.45	1.434	1.494		751.4	0.7532	1.2266	0.6278	1.473		0.522334									0.725	1.516	0.743	1.706
	GATE6a_00AEc4fPL_d0300			1444	962	906	799	701	0.743	0.673	0.676	0.659	0.64	0.599	0.63	0.614	0.626	0.639	1.243	1.379	1.376	1.408	1.433	1.56	1.451	1.467	1.438	1.449		962.4	0.6782	1.3678	0.6216	1.473		0.175853									0.74	1.521	0.788	1.679
	GATE6a_00AEc4f0L_d0000	362561		199	231	120	190	62	0.648	0.697	0.644	0.682	0.594	0.534	0.559	0.543	0.53	0.556	1.415	1.338	1.429	1.37	1.5	1.687	1.587	1.69	1.647	1.583		160.4	0.653	1.4104	0.5444	1.6388		2.61561	0.107657		0.5738			1.5438			0.673	1.635	0.676	1.877
	GATE6a_00AEc4f0L_d0100			659	615	675	778	369	0.619	0.611	0.637	0.641	0.58	0.549	0.571	0.564	0.547	0.565	1.46	1.477	1.44	1.437	1.518	1.592	1.532	1.538	1.56	1.551		619.2	0.6176	1.4664	0.5592	1.5546		0.254724									0.68	1.663	0.69	1.865
	GATE6a_00AEc4f0L_d0300			1983	1936	1147	1975	1393	0.663	0.66	0.6	0.678	0.608	0.565	0.588	0.564	0.572	0.58	1.391	1.402	1.494	1.376	1.481	1.565	1.51	1.534	1.523	1.533		1686.8	0.6418	1.4288	0.5738	1.533		0.107657									0.673	1.664	0.692	1.864
	GATE6ar_00AEc4fPL_d0000	362561		144	112	206	147	91	0.702	0.696	0.771	0.734	0.689	0.583	0.591	0.587	0.591	0.609	1.325	1.34	1.189	1.272	1.351	1.605	1.583	1.594	1.565	1.56		140	0.7184	1.2954	0.5922	1.5814		3.44961	0.186245		0.6268	-0.0554		1.471	-0.0731		0.71	1.553	0.759	1.673
	GATE6ar_00AEc4fPL_d0100			834	633	661	805	367	0.775	0.731	0.738	0.773	0.669	0.613	0.624	0.627	0.639	0.631	1.175	1.273	1.261	1.189	1.386	1.505	1.486	1.464	1.432	1.482		660	0.7372	1.2568	0.6268	1.4738		0.52455									0.741	1.488	0.78	1.642
	GATE6ar_00AEc4fPL_d0300			1074	1122	921	1296	393	0.705	0.71	0.677	0.728	0.598	0.599	0.634	0.614	0.641	0.629	1.318	1.313	1.374	1.284	1.494	1.518	1.473	1.467	1.424	1.459		961.2	0.6836	1.3566	0.6234	1.4682		0.186245									0.747	1.526	0.794	1.683
	GATE6ar_00AEc4f0L_d0000	362561		233	133	109	136	67	0.663	0.661	0.64	0.656	0.597	0.541	0.559	0.536	0.537	0.553	1.391	1.4	1.436	1.412	1.496	1.615	1.561	1.605	1.623	1.605		135.6	0.6434	1.427	0.5452	1.6018		2.36443	0.108593		0.5714			1.5441			0.678	1.637	0.686	1.865
	GATE6ar_00AEc4f0L_d0100			482	662	452	533	455	0.599	0.619	0.599	0.613	0.597	0.547	0.578	0.556	0.545	0.569	1.488	1.466	1.496	1.479	1.495	1.592	1.523	1.548	1.548	1.539		516.8	0.6054	1.4848	0.559	1.55		0.225691									0.675	1.68	0.678	1.887
	GATE6ar_00AEc4f0L_d0300			1201	1457	1940	1996	1045	0.603	0.617	0.673	0.682	0.583	0.548	0.577	0.579	0.57	0.583	1.482	1.467	1.383	1.37	1.515	1.588	1.525	1.533	1.521	1.524		1527.8	0.6316	1.4434	0.5714	1.5382		0.108593									0.674	1.668	0.696	1.861
	GATE6b_00AEc4fPL_d0000	626753		79	94	136	81	89	0.705	0.727	0.756	0.704	0.718	0.545	0.555	0.584	0.578	0.585	1.319	1.281	1.224	1.331	1.298	1.729	1.755	1.659	1.712	1.631		95.8	0.722	1.2906	0.5694	1.6972		7.45391	0.396267		0.6216	-0.0476		1.5094	-0.0365		0.715	1.559	0.729	1.732
	GATE6b_00AEc4fPL_d0100			480	517	609	632	391	0.763	0.776	0.79	0.811	0.739	0.596	0.618	0.613	0.629	0.625	1.202	1.177	1.146	1.096	1.255	1.586	1.485	1.602	1.486	1.501		525.8	0.7758	1.1752	0.6162	1.532		1.10124									0.737	1.481	0.746	1.69
	GATE6b_00AEc4fPL_d0300			697	709	959	682	757	0.718	0.703	0.758	0.697	0.708	0.604	0.627	0.617	0.624	0.636	1.293	1.327	1.218	1.342	1.317	1.529	1.507	1.49	1.439	1.469		760.8	0.7168	1.2994	0.6216	1.4868		0.396267									0.749	1.476	0.773	1.655
	GATE6b_00AEc4f0L_d0000	626753		146	118	124	71	55	0.681	0.67	0.659	0.641	0.607	0.541	0.57	0.544	0.54	0.558	1.361	1.385	1.406	1.437	1.482	1.641	1.57	1.638	1.61	1.659		102.8	0.6516	1.4142	0.5506	1.6236		3.69954	0.2166		0.574			1.5459			0.666	1.645	0.668	1.888
	GATE6b_00AEc4f0L_d0100			697	665	502	574	436	0.696	0.669	0.637	0.662	0.641	0.562	0.594	0.568	0.547	0.583	1.334	1.387	1.439	1.403	1.43	1.579	1.503	1.568	1.55	1.533		574.8	0.661	1.3986	0.5708	1.5466		0.451088									0.669	1.65	0.671	1.87
	GATE6b_00AEc4f0L_d0300			1242	1459	852	1440	589	0.667	0.683	0.625	0.709	0.589	0.562	0.598	0.564	0.564	0.582	1.385	1.362	1.459	1.32	1.506	1.599	1.497	1.553	1.552	1.525		1116.4	0.6546	1.4064	0.574	1.5452		0.2166									0.673	1.652	0.688	1.874
	GATE6br_00AEc4fPL_d0000	626753		79	85	85	89	55	0.715	0.728	0.724	0.717	0.668	0.557	0.57	0.574	0.593	0.577	1.299	1.278	1.289	1.305	1.388	1.695	1.59	1.587	1.604	1.812		78.6	0.7104	1.3118	0.5742	1.6576		7.66195	0.382156		0.6134	-0.0376		1.5203	-0.0232		0.734	1.504	0.757	1.645
	GATE6br_00AEc4fPL_d0100			397	304	557	395	143	0.749	0.707	0.794	0.746	0.633	0.592	0.618	0.618	0.62	0.619	1.231	1.32	1.136	1.246	1.444	1.571	1.478	1.518	1.501	1.569		359.2	0.7258	1.2754	0.6134	1.5274		1.14372									0.74	1.49	0.759	1.675
	GATE6br_00AEc4fPL_d0300			615	627	809	33	538	0.704	0.699	0.745	0.441	0.67	0.601	0.632	0.622	0.491	0.633	1.32	1.334	1.247	1.683	1.385	1.514	1.469	1.469	1.61	1.504		524.4	0.6518	1.3938	0.5958	1.5132		0.382156									0.745	1.521	0.768	1.72
	GATE6br_00AEc4f0L_d0000	626753		236	166	173	58	55	0.739	0.711	0.696	0.63	0.61	0.545	0.576	0.54	0.534	0.563	1.252	1.313	1.34	1.455	1.477	1.792	1.575	1.617	1.59	1.602		137.6	0.6772	1.3674	0.5516	1.6352		3.52832	0.212192		0.5758			1.5435			0.673	1.628	0.698	1.823
	GATE6br_00AEc4f0L_d0100			761	615	501	891	490	0.706	0.666	0.657	0.725	0.655	0.565	0.594	0.57	0.563	0.587	1.317	1.392	1.409	1.289	1.409	1.586	1.502	1.555	1.558	1.539		651.6	0.6818	1.3632	0.5758	1.548		0.492549									0.672	1.635	0.691	1.827
	GATE6br_00AEc4f0L_d0000			1192	1220	677	1647	601	0.666	0.673	0.602	0.727	0.591	0.568	0.597	0.552	0.568	0.576	1.386	1.38	1.492	1.285	1.504	1.57	1.511	1.554	1.53	1.53		1067.4	0.6518	1.4094	0.5722	1.539		0.212192									0.692	1.637	0.717	1.843
																																				Overfitting			Val R			Val RMSE
	GATE1a_00AEc4fPL_d0000	584385		1287	1249	1634	1715	1294	0.671	0.661	0.683	0.682	0.662	0.589	0.609	0.599	0.6	0.623	1.38	1.401	1.364	1.37	1.397	1.533	1.512	1.498	1.476	1.468		1435.8	0.6718	1.3824	0.604	1.4974		0.132607	0.0951943		0.6038	-0.052		1.4987	-0.06		0.692	1.623	0.684	1.846
	GATE1a_00AEc4fPL_d0100			1455	1483	1795	1715	1604	0.673	0.656	0.687	0.669	0.669	0.586	0.609	0.601	0.596	0.627	1.377	1.409	1.36	1.393	1.387	1.536	1.503	1.488	1.48	1.517		1610.4	0.6708	1.3852	0.6038	1.5048		0.123									0.69	1.615	0.68	1.845
	GATE1a_00AEc4fPL_d0300			1612	1590	1589	1715	1690	0.668	0.66	0.662	0.661	0.662	0.587	0.609	0.596	0.594	0.626	1.384	1.404	1.401	1.406	1.398	1.543	1.485	1.491	1.484	1.46		1639.2	0.6626	1.3986	0.6024	1.4926		0.0951943									0.684	1.634	0.671	1.857
	GATE1a_00AEc4f0L_d0000	584385		1548	1281	989	1383	1152	0.605	0.588	0.593	0.604	0.591	0.548	0.563	0.54	0.53	0.576	1.482	1.51	1.505	1.493	1.504	1.585	1.542	1.563	1.565	1.531		1270.6	0.5962	1.4988	0.5514	1.5572		0.0833561	0.0584079		0.5518			1.5587			0.608	1.757	0.62	1.966
	GATE1a_00AEc4f0L_d0100			1253	1281	989	1046	1152	0.591	0.583	0.584	0.589	0.582	0.547	0.565	0.544	0.524	0.579	1.499	1.516	1.516	1.514	1.516	1.589	1.541	1.559	1.569	1.527		1144.2	0.5858	1.5122	0.5518	1.557		0.0709569									0.611	1.749	0.619	1.96
	GATE1a_00AEc4f0L_d0300			1253	1281	989	1383	884	0.584	0.576	0.577	0.585	0.566	0.544	0.562	0.545	0.523	0.576	1.508	1.526	1.526	1.519	1.537	1.595	1.546	1.558	1.571	1.532		1158	0.5776	1.5232	0.55	1.5604		0.0584079									0.616	1.742	0.623	1.953
	GATE1ar_00AEc4fPL_d0000	584385		910	1143	1077	1156	759	0.719	0.74	0.738	0.737	0.701	0.593	0.61	0.603	0.596	0.609	1.296	1.259	1.265	1.268	1.332	1.533	1.493	1.522	1.506	1.533		1009	0.727	1.284	0.6022	1.5174		0.384122	0.137858		0.6102	-0.0498		1.4954	-0.0563		0.723	1.544	0.765	1.725
	GATE1ar_00AEc4fPL_d0100			1494	1593	1543	1924	1257	0.729	0.732	0.729	0.74	0.703	0.607	0.613	0.605	0.607	0.618	1.277	1.274	1.282	1.262	1.329	1.555	1.484	1.526	1.482	1.474		1562.2	0.7266	1.2848	0.61	1.5042		0.230234									0.711	1.568	0.752	1.76
	GATE1ar_00AEc4fPL_d0300			1761	1793	1561	1780	1462	0.699	0.701	0.693	0.698	0.676	0.605	0.614	0.601	0.604	0.627	1.33	1.333	1.349	1.342	1.376	1.527	1.479	1.485	1.47	1.472		1671.4	0.6934	1.346	0.6102	1.4866		0.137858									0.716	1.572	0.756	1.77
	GATE1ar_00AEc4f0L_d0000	584385		801	879	1098	736	495	0.646	0.643	0.667	0.645	0.615	0.556	0.567	0.554	0.534	0.579	1.421	1.43	1.395	1.433	1.472	1.579	1.55	1.555	1.565	1.526		801.8	0.6432	1.4302	0.558	1.555		0.278942	0.08168		0.5604			1.5517			0.64	1.696	0.677	1.896
	GATE1ar_00AEc4f0L_d0100			996	889	1149	1332	745	0.625	0.611	0.628	0.638	0.599	0.556	0.57	0.561	0.539	0.576	1.452	1.478	1.455	1.443	1.493	1.574	1.534	1.537	1.553	1.543		1022.2	0.6202	1.4642	0.5604	1.5482		0.146638									0.646	1.697	0.687	1.88
	GATE1ar_00AEc4f0L_d0300			1085	1255	1082	814	670	0.593	0.597	0.596	0.583	0.565	0.549	0.569	0.547	0.53	0.575	1.497	1.496	1.501	1.521	1.539	1.585	1.537	1.554	1.561	1.539		981.2	0.5868	1.5108	0.554	1.5552		0.08168									0.629	1.721	0.672	1.908
	GATE1b_00AEc4fPL_d0000	1045185		903	674	775	798	683	0.732	0.694	0.706	0.713	0.693	0.6	0.61	0.601	0.597	0.621	1.267	1.344	1.324	1.315	1.345	1.524	1.483	1.496	1.489	1.484		766.6	0.7076	1.319	0.6058	1.4952		0.379409	0.31525		0.6072	-0.0426		1.4981	-0.0486		0.697	1.594	0.686	1.83
	GATE1b_00AEc4fPL_d0100			997	674	1019	893	670	0.729	0.678	0.738	0.709	0.673	0.6	0.61	0.608	0.599	0.619	1.272	1.372	1.262	1.321	1.379	1.522	1.49	1.49	1.481	1.491		850.6	0.7054	1.3212	0.6072	1.4948		0.336119									0.692	1.605	0.681	1.828
	GATE1b_00AEc4fPL_d0300			997	815	1228	932	727	0.72	0.686	0.74	0.705	0.675	0.6	0.607	0.61	0.593	0.621	1.291	1.357	1.257	1.329	1.375	1.523	1.491	1.488	1.5	1.505		939.8	0.7052	1.3218	0.6062	1.5014		0.31525									0.682	1.613	0.669	1.843
	GATE1b_00AEc4f0L_d0000	1045185		691	856	1047	754	683	0.638	0.634	0.659	0.643	0.633	0.554	0.586	0.561	0.541	0.584	1.433	1.443	1.407	1.435	1.445	1.58	1.512	1.545	1.552	1.519		806.2	0.6414	1.4326	0.5652	1.5416		0.239211	0.171164		0.5646			1.5467			0.626	1.723	0.621	1.945
	GATE1b_00AEc4f0L_d0100			691	856	1262	857	521	0.626	0.621	0.656	0.631	0.6	0.554	0.586	0.56	0.539	0.584	1.45	1.463	1.411	1.452	1.492	1.578	1.514	1.558	1.554	1.524		837.4	0.6268	1.4536	0.5646	1.5456		0.194587									0.629	1.714	0.619	1.948
	GATE1b_00AEc4f0L_d0300			781	856	894	754	793	0.617	0.61	0.621	0.619	0.615	0.553	0.58	0.556	0.532	0.587	1.463	1.478	1.465	1.47	1.471	1.581	1.525	1.544	1.566	1.523		815.6	0.6164	1.4694	0.5616	1.5478		0.171164									0.624	1.725	0.616	1.948
	GATE1br_00AEc4fPL_d0000	1045185		1214	907	1047	1111	837	0.761	0.74	0.752	0.749	0.729	0.595	0.6	0.604	0.601	0.619	1.21	1.259	1.236	1.247	1.28	1.532	1.558	1.492	1.521	1.488		1023.2	0.7462	1.2464	0.6038	1.5182		0.439942	0.160812		0.6152	-0.0524		1.4965	-0.049		0.731	1.521	0.755	1.737
	GATE1br_00AEc4fPL_d0100			1415	907	1418	1772	1125	0.734	0.697	0.738	0.747	0.716	0.605	0.598	0.605	0.616	0.621	1.264	1.34	1.263	1.247	1.304	1.548	1.51	1.529	1.464	1.473		1327.4	0.7264	1.2836	0.609	1.5048		0.273631									0.728	1.53	0.757	1.741
	GATE1br_00AEc4fPL_d0300			1569	1995	1612	1721	1432	0.705	0.717	0.707	0.707	0.692	0.607	0.619	0.607	0.614	0.629	1.32	1.301	1.324	1.324	1.348	1.507	1.516	1.488	1.463	1.467		1665.8	0.7056	1.3234	0.6152	1.4882		0.160812									0.717	1.559	0.727	1.804
	GATE1br_00AEc4f0L_d0000	1045185		645	758	812	690	581	0.646	0.645	0.657	0.648	0.635	0.552	0.562	0.549	0.546	0.571	1.421	1.428	1.411	1.428	1.442	1.589	1.558	1.557	1.544	1.546		697.2	0.6462	1.426	0.556	1.5588		0.342583	0.0858606		0.5628			1.5455			0.619	1.724	0.663	1.915
	GATE1br_00AEc4f0L_d0100			756	1410	1109	754	573	0.619	0.647	0.639	0.618	0.597	0.556	0.579	0.558	0.546	0.575	1.462	1.424	1.438	1.472	1.497	1.577	1.529	1.543	1.543	1.534		920.4	0.624	1.4586	0.5628	1.5452		0.167181									0.618	1.731	0.652	1.931
	GATE1br_00AEc4f0L_d0000			1219	1777	1276	799	690	0.611	0.626	0.611	0.587	0.572	0.557	0.579	0.553	0.535	0.576	1.472	1.457	1.479	1.515	1.529	1.574	1.522	1.548	1.555	1.53		1152.2	0.6014	1.4904	0.56	1.5458		0.0858606									0.622	1.732	0.659	1.924
																																				Overfitting			Val R			Val RMSE
	GATE2a_00AEc4fPL_d0000	592834		1860	1309	1877	1568	1492	0.694	0.667	0.694	0.672	0.675	0.589	0.602	0.599	0.59	0.621	1.34	1.393	1.347	1.387	1.377	1.54	1.493	1.488	1.506	1.469		1621.2	0.6804	1.3688	0.6002	1.4992		0.134012	0.0523347		0.5904	-0.0416		1.5235	-0.044		0.688	1.612	0.681	1.844
	GATE2a_00AEc4fPL_d0001			1933	1566	1667	1936	1621	0.651	0.635	0.644	0.638	0.632	0.581	0.598	0.579	0.582	0.612	1.411	1.443	1.429	1.442	1.447	1.542	1.496	1.517	1.515	1.485		1744.6	0.64	1.4344	0.5904	1.511		0.0743681									0.671	1.662	0.668	1.882
	GATE2a_00AEc4fPL_d0003			1799	1995	1837	1918	1935	0.615	0.61	0.617	0.603	0.606	0.562	0.583	0.566	0.559	0.601	1.466	1.479	1.47	1.495	1.485	1.574	1.525	1.537	1.529	1.515		1896.8	0.6102	1.479	0.5742	1.536		0.0523347									0.654	1.711	0.649	1.926
	GATE2a_00AEc4f0L_d0000	592834		1311	1359	1291	1237	761	0.603	0.598	0.605	0.605	0.582	0.547	0.566	0.546	0.529	0.576	1.484	1.496	1.488	1.491	1.517	1.585	1.54	1.556	1.566	1.531		1191.8	0.5986	1.4952	0.5528	1.5556		0.0916781	0.0285309		0.5488			1.5675			0.601	1.767	0.625	1.961
	GATE2a_00AEc4f0L_d0001			1991	1536	1327	1739	890	0.593	0.578	0.586	0.598	0.561	0.548	0.558	0.537	0.527	0.574	1.497	1.524	1.515	1.503	1.544	1.588	1.552	1.565	1.566	1.533		1496.6	0.5832	1.5166	0.5488	1.5608		0.0538149									0.598	1.763	0.603	1.983
	GATE2a_00AEc4f0L_d0003			1773	1868	1477	1515	995	0.563	0.558	0.561	0.565	0.532	0.535	0.549	0.527	0.512	0.565	1.536	1.548	1.547	1.545	1.578	1.6	1.561	1.58	1.583	1.547		1525.6	0.5558	1.5508	0.5376	1.5742		0.0285309									0.582	1.798	0.585	2.013
	GATE2ar_00AEc4fPL_d0000	592834		930	1004	731	1218	999	0.721	0.728	0.694	0.742	0.728	0.599	0.606	0.591	0.599	0.611	1.292	1.282	1.347	1.26	1.281	1.521	1.534	1.518	1.583	1.508		976.4	0.7226	1.2924	0.6012	1.5328		0.409532	0.137475		0.5832	-0.0382		1.5577	-0.0227		0.731	1.53	0.747	1.783
	GATE2ar_00AEc4fPL_d0001			1211	958	1109	1462	1380	0.673	0.652	0.664	0.68	0.678	0.581	0.575	0.577	0.585	0.598	1.376	1.417	1.399	1.375	1.373	1.545	1.528	1.521	1.497	1.504		1224	0.6694	1.388	0.5832	1.519		0.183515									0.699	1.617	0.744	1.791
	GATE2ar_00AEc4fPL_d0003			661	437	535	1693	399	0.567	0.536	0.551	0.628	0.527	0.532	0.524	0.527	0.532	0.531	1.532	1.575	1.56	1.459	1.585	1.613	1.601	1.602	1.579	1.587		745	0.5618	1.5422	0.5292	1.5964		0.137475									0.638	1.761	0.688	1.928
	GATE2ar_00AEc4f0L_d0000	592834		595	1358	643	851	496	0.629	0.661	0.637	0.645	0.609	0.544	0.571	0.54	0.544	0.574	1.446	1.403	1.443	1.433	1.48	1.591	1.55	1.566	1.549	1.533		788.6	0.6362	1.441	0.5546	1.5578		0.267058	0.0373442		0.545			1.5804			0.634	1.71	0.663	1.908
	GATE2ar_00AEc4f0L_d0001			1157	1437	1389	885	893	0.587	0.591	0.597	0.572	0.571	0.545	0.554	0.538	0.524	0.564	1.506	1.505	1.499	1.535	1.53	1.592	1.554	1.576	1.571	1.547		1152.2	0.5836	1.515	0.545	1.568		0.0844018									0.62	1.748	0.687	1.914
	GATE2ar_00AEc4f0L_d0003			1815	1385	1601	1488	1469	0.553	0.538	0.551	0.549	0.542	0.53	0.518	0.517	0.494	0.547	1.549	1.573	1.559	1.565	1.567	1.607	1.597	1.589	1.601	1.57		1551.6	0.5466	1.5626	0.5212	1.5928		0.0373442									0.578	1.801	0.644	1.982
	GATE2b_00AEc4fPL_d0000	1062019		787	633	803	1016	506	0.706	0.681	0.718	0.747	0.654	0.596	0.606	0.601	0.598	0.616	1.317	1.367	1.301	1.247	1.41	1.534	1.498	1.502	1.528	1.49		749	0.7012	1.3284	0.6034	1.5104		0.402702	0.143393		0.6002	-0.043		1.505	-0.0513		0.686	1.615	0.673	1.853
	GATE2b_00AEc4fPL_d0001			985	808	1108	994	771	0.674	0.658	0.692	0.672	0.652	0.587	0.608	0.595	0.593	0.618	1.374	1.406	1.348	1.387	1.413	1.538	1.491	1.517	1.49	1.474		933.2	0.6696	1.3856	0.6002	1.502		0.207818									0.678	1.641	0.66	1.876
	GATE2b_00AEc4fPL_d0003			1201	913	1457	1357	1260	0.661	0.629	0.68	0.67	0.655	0.578	0.592	0.586	0.588	0.62	1.395	1.451	1.37	1.389	1.409	1.548	1.506	1.514	1.501	1.471		1237.6	0.659	1.4028	0.5928	1.508		0.143393									0.681	1.63	0.671	1.863
	GATE2b_00AEc4f0L_d0000	1062019		629	1004	1014	744	633	0.625	0.653	0.65	0.636	0.618	0.552	0.581	0.559	0.541	0.58	1.452	1.416	1.42	1.447	1.467	1.589	1.522	1.544	1.551	1.528		804.8	0.6364	1.4404	0.5626	1.5468		0.234992	0.0921013		0.5572			1.5563			0.613	1.736	0.598	1.983
	GATE2b_00AEc4f0L_d0001			827	850	1210	1171	606	0.605	0.606	0.632	0.635	0.588	0.551	0.572	0.552	0.537	0.574	1.481	1.485	1.449	1.446	1.509	1.581	1.532	1.551	1.562	1.538		932.8	0.6132	1.474	0.5572	1.5528		0.15161									0.614	1.749	0.6	1.982
	GATE2b_00AEc4f0L_d0003			1331	1517	1049	983	957	0.61	0.605	0.589	0.592	0.576	0.545	0.574	0.539	0.521	0.574	1.473	1.487	1.51	1.509	1.524	1.589	1.532	1.566	1.579	1.533		1167.4	0.5944	1.5006	0.5506	1.5598		0.0921013									0.592	1.782	0.573	2.02
	GATE2br_00AEc4fPL_d0000	1062019		1370	881	643	1478	539	0.765	0.727	0.699	0.77	0.678	0.602	0.602	0.596	0.609	0.614	1.202	1.284	1.339	1.2	1.374	1.523	1.508	1.496	1.494	1.51		982.2	0.7278	1.2798	0.6046	1.5062		0.381249	0.163401		0.5878	-0.0414		1.5483	-0.0361		0.723	1.548	0.744	1.764
	GATE2br_00AEc4fPL_d0000			1223	1263	824	1585	839	0.674	0.679	0.646	0.689	0.645	0.585	0.59	0.574	0.588	0.602	1.374	1.372	1.427	1.358	1.426	1.536	1.51	1.521	1.495	1.494		1146.8	0.6666	1.3914	0.5878	1.5112		0.177721									0.698	1.613	0.741	1.79
	GATE2br_00AEc4fPL_d0003			628	1312	824	1028	610	0.574	0.617	0.587	0.605	0.564	0.529	0.548	0.539	0.533	0.562	1.523	1.469	1.512	1.492	1.541	1.63	1.577	1.592	1.569	1.559		880.4	0.5894	1.5074	0.5422	1.5854		0.163401									0.638	1.774	0.689	1.932
	GATE2br_00AEc4f0L_d0000	1062019		766	1068	763	1214	781	0.658	0.668	0.656	0.678	0.656	0.549	0.584	0.553	0.558	0.58	1.403	1.391	1.413	1.378	1.409	1.595	1.528	1.55	1.542	1.53		918.4	0.6632	1.3988	0.5648	1.549		0.289563	0.0595986		0.5464			1.5844			0.634	1.701	0.66	1.919
	GATE2br_00AEc4f0L_d0000			1185	903	1092	722	841	0.598	0.58	0.596	0.58	0.576	0.551	0.556	0.533	0.525	0.567	1.49	1.52	1.501	1.525	1.525	1.581	1.552	1.57	1.568	1.542		948.6	0.586	1.5122	0.5464	1.5626		0.0972382									0.615	1.755	0.65	1.953
	GATE2br_00AEc4f0L_d0003			1184	1550	1569	703	1246	0.542	0.551	0.561	0.52	0.535	0.517	0.526	0.505	0.48	0.535	1.562	1.557	1.547	1.599	1.575	1.632	1.595	1.604	1.616	1.584		1250.4	0.5418	1.568	0.5126	1.6062		0.0595986									0.573	1.832	0.606	2.027
																																				Overfitting			Val R			Val RMSE
	GATE3a_00AEc4fPL_d0000	610273		554	627	768	1143	473	0.673	0.677	0.694	0.734	0.651	0.579	0.598	0.599	0.606	0.603	1.376	1.374	1.345	1.272	1.416	1.547	1.501	1.514	1.538	1.543		713	0.6858	1.3566	0.597	1.5286		0.404077	0.228348		0.6034	-0.047		1.5071	-0.0487		0.714	1.557	0.751	1.732
	GATE3a_00AEc4fPL_d0100			682	744	1505	1210	813	0.67	0.671	0.723	0.7	0.684	0.582	0.607	0.607	0.607	0.614	1.379	1.383	1.291	1.337	1.362	1.551	1.486	1.498	1.469	1.513		990.8	0.6896	1.3504	0.6034	1.5034		0.255918									0.711	1.556	0.737	1.732
	GATE3a_00AEc4fPL_d0300			1073	744	982	1352	795	0.689	0.656	0.679	0.694	0.662	0.59	0.603	0.602	0.602	0.609	1.348	1.408	1.373	1.349	1.397	1.543	1.5	1.521	1.485	1.505		989.2	0.676	1.375	0.6012	1.5108		0.228348									0.701	1.577	0.727	1.756
	GATE3a_00AEc4f0L_d0000	610273		417	815	714	570	505	0.597	0.629	0.624	0.617	0.61	0.547	0.573	0.554	0.537	0.572	1.492	1.452	1.461	1.474	1.478	1.587	1.532	1.545	1.559	1.568		604.2	0.6154	1.4714	0.5566	1.5582		0.258105	0.125628		0.5564			1.5558			0.615	1.733	0.669	1.902
	GATE3a_00AEc4f0L_d0100			706	815	888	577	505	0.614	0.614	0.619	0.598	0.596	0.55	0.566	0.557	0.53	0.579	1.467	1.473	1.467	1.5	1.498	1.582	1.54	1.548	1.564	1.541		698.2	0.6082	1.481	0.5564	1.555		0.190487									0.623	1.721	0.67	1.897
	GATE3a_00AEc4f0L_d0300			643	1005	810	890	529	0.584	0.607	0.596	0.603	0.574	0.546	0.571	0.552	0.538	0.575	1.508	1.483	1.5	1.494	1.527	1.602	1.533	1.553	1.561	1.534		775.4	0.5928	1.5024	0.5564	1.5566		0.125628									0.627	1.723	0.672	1.891
	GATE3ar_00AEc4fPL_d0000	610273		805	760	1052	1160	583	0.718	0.714	0.755	0.755	0.678	0.586	0.599	0.604	0.603	0.602	1.294	1.308	1.227	1.229	1.371	1.693	1.558	1.567	1.498	1.508		872	0.724	1.2858	0.5988	1.5648		0.534326	0.265509		0.6064	-0.0476		1.5124	-0.0429		0.709	1.573	0.738	1.738
	GATE3ar_00AEc4fPL_d0100			729	744	1180	1058	786	0.69	0.679	0.744	0.713	0.694	0.587	0.606	0.602	0.608	0.61	1.346	1.37	1.25	1.313	1.343	1.639	1.491	1.511	1.495	1.511		899.4	0.704	1.3244	0.6026	1.5294		0.378244									0.712	1.554	0.738	1.759
	GATE3ar_00AEc4fPL_d0300			1102	690	965	1210	890	0.715	0.669	0.702	0.707	0.691	0.596	0.606	0.597	0.613	0.62	1.301	1.388	1.331	1.325	1.35	1.529	1.507	1.501	1.462	1.478		971.4	0.6968	1.339	0.6064	1.4954		0.265509									0.713	1.554	0.74	1.737
	GATE3ar_00AEc4f0L_d0000	610273		461	627	738	786	406	0.606	0.627	0.642	0.652	0.6	0.55	0.564	0.557	0.54	0.571	1.479	1.454	1.433	1.421	1.491	1.586	1.578	1.546	1.557	1.543		603.6	0.6254	1.4556	0.5564	1.562		0.316815	0.16148		0.5588			1.5553			0.617	1.726	0.67	1.9
	GATE3ar_00AEc4f0L_d0100			528	1218	828	494	541	0.597	0.656	0.629	0.607	0.593	0.552	0.571	0.559	0.535	0.577	1.491	1.409	1.453	1.489	1.502	1.581	1.54	1.544	1.559	1.567		721.8	0.6164	1.4688	0.5588	1.5582		0.221648									0.614	1.731	0.67	1.903
	GATE3ar_00AEc4f0L_d0300			584	923	791	1246	529	0.596	0.613	0.609	0.646	0.582	0.549	0.565	0.554	0.544	0.578	1.492	1.474	1.482	1.43	1.517	1.591	1.539	1.548	1.548	1.536		814.6	0.6092	1.479	0.558	1.5524		0.16148									0.619	1.732	0.661	1.912
	GATE3b_00AEc4fPL_d0000	1087713		253	141	144	175	231	0.765	0.694	0.692	0.719	0.761	0.559	0.584	0.573	0.574	0.585	1.198	1.344	1.349	1.302	1.21	1.609	1.537	1.544	1.533	1.566		188.8	0.7262	1.2806	0.575	1.5578		2.55343	1.71783		0.5816	-0.0246		1.553	-0.0161		0.73	1.536	0.736	1.765
	GATE3b_00AEc4fPL_d0100			181	181	165	203	158	0.697	0.694	0.69	0.716	0.685	0.566	0.591	0.571	0.57	0.577	1.333	1.343	1.352	1.307	1.358	1.598	1.54	1.535	1.557	1.543		177.6	0.6964	1.3386	0.575	1.5546		2.11516									0.726	1.527	0.751	1.723
	GATE3b_00AEc4fPL_d0300			200	249	128	393	128	0.697	0.717	0.638	0.788	0.64	0.574	0.597	0.575	0.575	0.587	1.334	1.301	1.439	1.153	1.433	1.575	1.57	1.531	1.563	1.518		219.6	0.696	1.332	0.5816	1.5514		1.71783									0.7	1.576	0.718	1.787
	GATE3b_00AEc4f0L_d0000	1087713		158	392	163	202	176	0.64	0.718	0.647	0.665	0.647	0.543	0.567	0.55	0.529	0.574	1.429	1.3	1.425	1.398	1.423	1.595	1.553	1.57	1.571	1.538		218.2	0.6634	1.395	0.5526	1.5654		1.4132	0.996538		0.557			1.5691			0.622	1.734	0.662	1.923
	GATE3b_00AEc4f0L_d0100			195	120	207	217	203	0.646	0.594	0.652	0.658	0.64	0.542	0.563	0.551	0.538	0.571	1.42	1.5	1.417	1.41	1.433	1.599	1.553	1.56	1.564	1.561		188.4	0.638	1.436	0.553	1.5674		1.26122									0.617	1.732	0.661	1.906
	GATE3b_00AEc4f0L_d0300			187	581	299	281	259	0.626	0.721	0.665	0.661	0.648	0.551	0.576	0.552	0.533	0.573	1.45	1.293	1.396	1.404	1.419	1.585	1.57	1.562	1.593	1.544		321.4	0.6642	1.3924	0.557	1.5708		0.996538									0.627	1.714	0.634	1.932
	GATE3br_00AEc4fPL_d0000	1087713		204	243	218	290	124	0.74	0.759	0.747	0.788	0.67	0.564	0.572	0.576	0.592	0.588	1.251	1.215	1.243	1.154	1.386	1.608	1.569	1.597	1.533	1.52		215.8	0.7408	1.2498	0.5784	1.5654		2.52847	1.63349		0.588	-0.033		1.5499	-0.0198		0.699	1.565	0.675	1.836
	GATE3br_00AEc4fPL_d0100			181	199	289	420	216	0.703	0.71	0.767	0.821	0.721	0.567	0.583	0.585	0.586	0.598	1.323	1.315	1.2	1.069	1.292	1.585	1.549	1.601	1.578	1.527		261	0.7444	1.2398	0.5838	1.568		2.15394									0.697	1.567	0.712	1.776
	GATE3br_00AEc4fPL_d0300			215	181	233	256	178	0.703	0.687	0.723	0.724	0.674	0.572	0.591	0.595	0.582	0.6	1.322	1.356	1.29	1.292	1.378	1.595	1.52	1.505	1.533	1.506		212.6	0.7022	1.3276	0.588	1.5318		1.63349									0.707	1.566	0.737	1.732
	GATE3br_00AEc4f0L_d0000	1087713		253	244	300	221	235	0.686	0.668	0.693	0.669	0.663	0.541	0.556	0.548	0.536	0.564	1.353	1.389	1.348	1.391	1.396	1.633	1.567	1.573	1.591	1.572		250.6	0.6758	1.3754	0.549	1.5872		1.53947	1.01039		0.555			1.5697			0.641	1.681	0.681	1.863
	GATE3br_00AEc4f0L_d0100			235	333	316	209	213	0.651	0.681	0.669	0.646	0.637	0.546	0.565	0.549	0.538	0.56	1.41	1.366	1.388	1.429	1.437	1.596	1.545	1.577	1.563	1.562		261.2	0.6568	1.406	0.5516	1.5686		1.12856									0.646	1.683	0.68	1.861
	GATE3br_00AEc4f0L_d0300			205	355	215	238	394	0.628	0.677	0.629	0.64	0.688	0.54	0.565	0.553	0.541	0.576	1.447	1.373	1.453	1.438	1.354	1.605	1.563	1.555	1.569	1.562		281.4	0.6524	1.413	0.555	1.5708		1.01039									0.647	1.677	0.688	1.838
																																				Overfitting			Val R			Val RMSE
	GATE7a_00AEc4fPL_d0000	921793		534	440	520	501	411	0.757	0.727	0.762	0.743	0.724	0.595	0.597	0.608	0.584	0.616	1.215	1.283	1.214	1.255	1.289	1.606	1.522	1.484	1.535	1.479		481.2	0.7426	1.2512	0.6	1.5252		0.949016	0.614866		0.6122	-0.042		1.5225	-0.0228		0.726	1.526	0.764	1.724
	GATE7a_00AEc4fPL_d0100			782	562	698	740	484	0.801	0.744	0.787	0.792	0.72	0.598	0.598	0.613	0.602	0.617	1.115	1.25	1.155	1.146	1.296	1.596	1.508	1.487	1.565	1.479		653.2	0.7688	1.1924	0.6056	1.527		0.845851									0.739	1.499	0.757	1.718
	GATE7a_00AEc4fPL_d0300			735	895	767	798	588	0.743	0.782	0.754	0.758	0.715	0.605	0.615	0.614	0.607	0.62	1.244	1.165	1.229	1.223	1.305	1.514	1.597	1.475	1.492	1.512		756.6	0.7504	1.2332	0.6122	1.518		0.614866									0.735	1.501	0.766	1.691
	GATE7a_00AEc4f0L_d0000	921793		624	562	490	565	426	0.679	0.672	0.655	0.677	0.648	0.556	0.575	0.561	0.543	0.583	1.366	1.384	1.413	1.381	1.423	1.584	1.541	1.547	1.557	1.523		533.4	0.6662	1.3934	0.5636	1.5504		0.522247	0.291537		0.5702			1.5453			0.631	1.699	0.672	1.884
	GATE7a_00AEc4f0L_d0100			872	723	698	551	457	0.699	0.669	0.669	0.65	0.626	0.564	0.572	0.564	0.543	0.582	1.332	1.388	1.389	1.424	1.454	1.577	1.554	1.541	1.561	1.525		660.2	0.6626	1.3974	0.565	1.5516		0.41339									0.617	1.716	0.654	1.909
	GATE7a_00AEc4f0L_d0300			1207	799	661	1057	517	0.707	0.649	0.64	0.695	0.615	0.574	0.572	0.566	0.552	0.587	1.316	1.419	1.437	1.348	1.47	1.559	1.539	1.533	1.549	1.515		848.2	0.6612	1.398	0.5702	1.539		0.291537									0.624	1.725	0.65	1.914
	GATE7ar_00AEc4fPL_d0000	921793		433	562	403	500	316	0.737	0.786	0.727	0.764	0.692	0.588	0.608	0.595	0.593	0.606	1.258	1.156	1.285	1.21	1.349	1.557	1.523	1.532	1.517	1.498		442.8	0.7412	1.2516	0.598	1.5254		1.03401	0.631835		0.6088	-0.0396		1.5083	-0.0483		0.719	1.553	0.725	1.78
	GATE7ar_00AEc4fPL_d0100			562	526	577	677	419	0.752	0.743	0.762	0.782	0.71	0.595	0.604	0.604	0.601	0.613	1.228	1.251	1.212	1.169	1.316	1.536	1.498	1.499	1.557	1.495		552.2	0.7498	1.2352	0.6034	1.517		0.845745									0.729	1.551	0.75	1.743
	GATE7ar_00AEc4fPL_d0300			746	754	693	590	568	0.771	0.765	0.756	0.719	0.722	0.604	0.611	0.608	0.604	0.617	1.186	1.203	1.225	1.303	1.292	1.527	1.516	1.485	1.48	1.49		670.2	0.7466	1.2418	0.6088	1.4996		0.631835									0.732	1.519	0.764	1.7
	GATE7ar_00AEc4f0L_d0000	921793		686	608	490	593	426	0.705	0.683	0.668	0.686	0.654	0.56	0.575	0.557	0.545	0.58	1.321	1.364	1.392	1.364	1.413	1.593	1.536	1.552	1.594	1.528		560.6	0.6792	1.3708	0.5634	1.5606		0.600933	0.351192		0.5692			1.5566			0.627	1.702	0.653	1.908
	GATE7ar_00AEc4f0L_d0100			790	928	566	581	368	0.681	0.708	0.656	0.657	0.612	0.566	0.579	0.563	0.546	0.581	1.362	1.319	1.411	1.413	1.475	1.621	1.535	1.551	1.55	1.531		646.6	0.6628	1.396	0.567	1.5576		0.440781									0.628	1.703	0.653	1.912
	GATE7ar_00AEc4f0L_d0300			859	1004	677	563	834	0.668	0.692	0.639	0.634	0.676	0.563	0.58	0.562	0.543	0.598	1.383	1.348	1.437	1.448	1.375	1.569	1.587	1.541	1.562	1.519		787.4	0.6618	1.3982	0.5692	1.5556		0.351192									0.628	1.702	0.642	1.909
	GATE7b_00AEc4fPL_d0000	1547457		88	65	86	142	67	0.758	0.721	0.76	0.847	0.725	0.567	0.565	0.568	0.582	0.583	1.213	1.297	1.217	0.999	1.288	1.593	1.609	1.703	1.939	1.532		89.6	0.7622	1.2028	0.573	1.6752		9.20126	3.85882		0.5848	#DIV/0!		1.5718	#DIV/0!		0.734	1.529	0.723	1.816
	GATE7b_00AEc4fPL_d0100			114	85	130	120	98	0.766	0.728	0.79	0.771	0.748	0.576	0.564	0.585	0.585	0.586	1.195	1.281	1.147	1.195	1.238	1.568	1.565	1.803	1.529	1.544		109.4	0.7606	1.2112	0.5792	1.6018		6.16434									0.737	1.491	0.712	1.786
	GATE7b_00AEc4fPL_d0300			121	100	128	118	98	0.735	0.71	0.743	0.729	0.702	0.572	0.582	0.583	0.594	0.593	1.26	1.314	1.251	1.281	1.328	1.603	1.538	1.541	1.504	1.523		113	0.7238	1.2868	0.5848	1.5418		3.85882									0.731	1.509	0.713	1.798
	GATE7b_00AEc4f0L_d0000	1547457																												#DIV/0!	#DIV/0!	#DIV/0!	#DIV/0!	#DIV/0!		#DIV/0!	#DIV/0!		#DIV/0!			#DIV/0!
	GATE7b_00AEc4f0L_d0100																													#DIV/0!	#DIV/0!	#DIV/0!	#DIV/0!	#DIV/0!		#DIV/0!
	GATE7b_00AEc4f0L_d0300																													#DIV/0!	#DIV/0!	#DIV/0!	#DIV/0!	#DIV/0!		#DIV/0!
	GATE7br_00AEc4fPL_d0000	1547457		64	74	125	107	81	0.707	0.732	0.826	0.799	0.747	0.568	0.578	0.589	0.569	0.582	1.316	1.274	1.057	1.131	1.242	1.592	1.632	1.546	1.608	1.581		90.2	0.7622	1.204	0.5772	1.5918		7.44861	4.48443		0.5854	#DIV/0!		1.576	#DIV/0!		0.722	1.524	0.698	1.829
	GATE7br_00AEc4fPL_d0100			102	97	128	115	61	0.747	0.744	0.779	0.762	0.675	0.58	0.58	0.586	0.576	0.587	1.237	1.248	1.173	1.213	1.376	1.597	1.574	1.531	1.546	1.564		100.6	0.7414	1.2494	0.5818	1.5624		5.34777									0.723	1.533	0.684	1.863
	GATE7br_00AEc4fPL_d0300			166	72	128	183	126	0.79	0.656	0.743	0.802	0.738	0.58	0.583	0.592	0.579	0.593	1.14	1.408	1.25	1.119	1.259	1.697	1.526	1.532	1.559	1.634		135	0.7458	1.2352	0.5854	1.5896		4.48443									0.733	1.504	0.724	1.776
	GATE7br_00AEc4f0L_d0000	1547457																												#DIV/0!	#DIV/0!	#DIV/0!	#DIV/0!	#DIV/0!		#DIV/0!	#DIV/0!		#DIV/0!			#DIV/0!
	GATE7br_00AEc4f0L_d0100																													#DIV/0!	#DIV/0!	#DIV/0!	#DIV/0!	#DIV/0!		#DIV/0!
	GATE7br_00AEc4f0L_d0300																													#DIV/0!	#DIV/0!	#DIV/0!	#DIV/0!	#DIV/0!		#DIV/0!
																																				Overfitting			Val R			Val RMSE
	GATE8a_00AEc4fPL_d0000	987329		217	200	228	304	136	0.741	0.73	0.749	0.778	0.699	0.627	0.638	0.641	0.647	0.656	1.248	1.277	1.238	1.177	1.334	1.504	1.532	1.432	1.47	1.504		217	0.7394	1.2548	0.6418	1.4884		1.67731	0.896079		0.6482	-0.058		1.4405	-0.0758		0.736	1.492	0.77	1.635
	GATE8a_00AEc4fPL_d0100			288	276	253	322	199	0.763	0.759	0.751	0.777	0.719	0.633	0.647	0.641	0.652	0.66	1.203	1.215	1.235	1.179	1.296	1.528	1.435	1.446	1.424	1.414		267.6	0.7538	1.2256	0.6466	1.4494		1.29342									0.748	1.457	0.786	1.586
	GATE8a_00AEc4fPL_d0300			256	276	272	322	210	0.723	0.735	0.732	0.752	0.703	0.629	0.647	0.646	0.656	0.663	1.284	1.264	1.273	1.234	1.327	1.478	1.431	1.419	1.403	1.427		267.2	0.729	1.2764	0.6482	1.4316		0.896079									0.729	1.51	0.757	1.664
	GATE8a_00AEc4f0L_d0000	987329		355	302	264	249	193	0.678	0.673	0.672	0.672	0.642	0.577	0.591	0.583	0.573	0.607	1.367	1.38	1.385	1.388	1.43	1.569	1.517	1.519	1.518	1.493		272.6	0.6674	1.39	0.5862	1.5232		0.833552	0.54895		0.5902			1.5163			0.666	1.643	0.68	1.852
	GATE8a_00AEc4f0L_d0100			339	414	325	241	276	0.676	0.695	0.673	0.651	0.66	0.58	0.596	0.588	0.575	0.612	1.37	1.344	1.383	1.421	1.402	1.55	1.503	1.51	1.512	1.488		319	0.671	1.384	0.5902	1.5126		0.683048									0.654	1.662	0.668	1.869
	GATE8a_00AEc4f0L_d0300			524	421	423	300	284	0.697	0.667	0.673	0.649	0.636	0.582	0.6	0.586	0.57	0.611	1.334	1.389	1.382	1.425	1.438	1.56	1.503	1.524	1.526	1.487		390.4	0.6644	1.3936	0.5898	1.52		0.54895									0.656	1.66	0.673	1.85
	GATE8ar_00AEc4fPL_d0000	987329		54	73	50	53	108	0.762	0.786	0.751	0.746	0.841	0.575	0.613	0.585	0.608	0.61	1.204	1.155	1.234	1.247	1.008	1.611	1.512	1.534	1.49	1.568		67.6	0.7772	1.1696	0.5982	1.543		9.23382	1.77968		0.6332	-0.0506		1.4945	-0.0331		0.74	1.498	0.781	1.671
	GATE8ar_00AEc4fPL_d0100			152	164	129	162	122	0.76	0.771	0.738	0.765	0.732	0.603	0.628	0.628	0.635	0.632	1.207	1.189	1.26	1.205	1.27	1.532	1.513	1.472	1.436	1.464		145.8	0.7532	1.2262	0.6252	1.4834		2.82159									0.746	1.483	0.786	1.654
	GATE8ar_00AEc4fPL_d0300			323	315	426	362	292	0.798	0.778	0.836	0.807	0.779	0.607	0.642	0.63	0.638	0.649	1.121	1.171	1.025	1.105	1.17	1.54	1.458	1.558	1.487	1.485		343.6	0.7996	1.1184	0.6332	1.5056		1.77968									0.741	1.466	0.753	1.655
	GATE8ar_00AEc4f0L_d0000	987329		239	154	139	103	61	0.798	0.749	0.744	0.725	0.652	0.548	0.584	0.569	0.558	0.59	1.122	1.236	1.247	1.291	1.414	1.653	1.567	1.56	1.612	1.534		139.2	0.7336	1.262	0.5698	1.5852		4.07483	0.82159		0.5826			1.5276			0.681	1.607	0.659	1.876
	GATE8ar_00AEc4f0L_d0100			152	166	163	77	122	0.67	0.673	0.686	0.621	0.654	0.564	0.592	0.581	0.575	0.599	1.38	1.38	1.359	1.467	1.41	1.583	1.516	1.539	1.507	1.507		136	0.6608	1.3992	0.5822	1.5304		1.657									0.667	1.645	0.679	1.867
	GATE8ar_00AEc4f0L_d0300			261	334	260	177	280	0.665	0.684	0.659	0.634	0.664	0.57	0.586	0.583	0.579	0.595	1.388	1.361	1.405	1.448	1.394	1.561	1.522	1.518	1.512	1.511		262.4	0.6612	1.3992	0.5826	1.5248		0.82159									0.661	1.666	0.675	1.882
	GATE8b_00AEc4fPL_d0000	1645761		129	132	90	121	68	0.779	0.78	0.734	0.759	0.703	0.628	0.655	0.64	0.648	0.657	1.169	1.169	1.27	1.219	1.327	1.548	1.429	1.439	1.445	1.478		108	0.751	1.2308	0.6456	1.4678		3.39908	2.02256		0.651	-0.0564		1.4527	-0.087		0.73	1.496	0.754	1.657
	GATE8b_00AEc4fPL_d0100			135	124	144	132	70	0.762	0.747	0.769	0.745	0.687	0.63	0.657	0.649	0.657	0.662	1.204	1.241	1.195	1.25	1.356	1.518	1.431	1.429	1.416	1.532		121	0.742	1.2492	0.651	1.4652		2.74213									0.736	1.487	0.777	1.613
	GATE8b_00AEc4fPL_d0300			116	191	159	181	83	0.73	0.766	0.755	0.766	0.694	0.626	0.658	0.642	0.659	0.666	1.271	1.199	1.226	1.204	1.341	1.481	1.442	1.467	1.415	1.396		146	0.7422	1.2482	0.6502	1.4402		2.02256									0.736	1.486	0.777	1.609
	GATE8b_00AEc4f0L_d0000	1645761		137	159	164	100	157	0.697	0.702	0.707	0.671	0.709	0.579	0.602	0.591	0.577	0.616	1.334	1.329	1.322	1.388	1.317	1.566	1.542	1.505	1.521	1.568		143.4	0.6972	1.338	0.593	1.5404		2.38016	1.50722		0.5946			1.5397			0.645	1.652	0.665	1.868
	GATE8b_00AEc4f0L_d0100			163	207	329	286	198	0.688	0.708	0.772	0.758	0.709	0.582	0.601	0.594	0.578	0.618	1.35	1.317	1.188	1.222	1.316	1.545	1.523	1.556	1.546	1.537		236.6	0.727	1.2786	0.5946	1.5414		1.86804									0.664	1.63	0.654	1.868
	GATE8b_00AEc4f0L_d0300			271	184	333	145	118	0.722	0.671	0.749	0.66	0.638	0.584	0.602	0.593	0.573	0.615	1.287	1.383	1.238	1.406	1.436	1.597	1.497	1.535	1.527	1.534		210.2	0.688	1.35	0.5934	1.538		1.50722									0.665	1.631	0.654	1.879
	GATE8br_00AEc4fPL_d0000	1645761		38	34	36	45	25	0.75	0.737	0.753	0.765	0.714	0.563	0.605	0.576	0.597	0.595	1.229	1.262	1.23	1.205	1.306	1.645	1.501	1.575	1.517	1.543		35.6	0.7438	1.2464	0.5872	1.5562		14.8199	1.81793		0.6222	-0.04		1.5062	-0.0271		0.723	1.534	0.746	1.719
	GATE8br_00AEc4fPL_d0100			199	158	217	192	89	0.828	0.79	0.831	0.816	0.731	0.605	0.63	0.61	0.627	0.637	1.041	1.143	1.039	1.081	1.271	1.559	1.49	1.539	1.533	1.45		171	0.7992	1.115	0.6218	1.5142		3.75443									0.739	1.481	0.757	1.674
	GATE8br_00AEc4fPL_d0300			301	159	223	167	172	0.8	0.698	0.745	0.707	0.711	0.609	0.631	0.615	0.625	0.631	1.116	1.336	1.247	1.324	1.312	1.557	1.452	1.53	1.449	1.503		204.4	0.7322	1.267	0.6222	1.4982		1.81793									0.749	1.474	0.791	1.653
	GATE8br_00AEc4f0L_d0000	1645761		49	229	143	50	157	0.667	0.791	0.769	0.664	0.761	0.535	0.567	0.565	0.552	0.581	1.386	1.143	1.197	1.401	1.211	1.633	1.602	1.584	1.567	1.615		125.6	0.7304	1.2676	0.56	1.6002		4.72873	0.929098		0.5822			1.5333			0.661	1.641	0.635	1.906
	GATE8br_00AEc4f0L_d0100			143	279	212	122	253	0.671	0.73	0.713	0.661	0.727	0.557	0.594	0.579	0.569	0.592	1.378	1.275	1.31	1.406	1.28	1.583	1.521	1.527	1.538	1.534		201.8	0.7004	1.3298	0.5782	1.5406		1.80664									0.669	1.633	0.658	1.875
	GATE8br_00AEc4f0L_d0300			401	307	282	258	316	0.71	0.679	0.681	0.675	0.686	0.57	0.59	0.583	0.572	0.596	1.309	1.369	1.369	1.381	1.356	1.572	1.513	1.515	1.519	1.511		312.8	0.6862	1.3568	0.5822	1.526		0.929098									0.666	1.658	0.67	1.877
																																				Overfitting			Val R			Val RMSE
	GATE9a_00AEc4fPL_d0000	757313		49	37	85	70	54	0.751	0.727	0.818	0.798	0.77	0.583	0.586	0.596	0.614	0.628	1.227	1.282	1.075	1.13	1.192	1.568	1.537	1.564	1.568	1.531		59	0.7728	1.1812	0.6014	1.5536		10.4953	2.38681		0.6232	-0.0326		1.4952	-0.0359		0.752	1.462	0.757	1.664
	GATE9a_00AEc4fPL_d0100			173	116	167	140	93	0.823	0.762	0.826	0.782	0.724	0.604	0.618	0.614	0.623	0.644	1.057	1.207	1.053	1.166	1.286	1.567	1.49	1.499	1.479	1.445		137.8	0.7834	1.1538	0.6206	1.496		4.00146									0.754	1.455	0.771	1.626
	GATE9a_00AEc4fPL_d0300			222	150	191	221	133	0.786	0.723	0.771	0.787	0.703	0.604	0.619	0.62	0.631	0.642	1.148	1.288	1.19	1.156	1.326	1.534	1.481	1.511	1.504	1.442		183.4	0.754	1.2216	0.6232	1.4944		2.38681									0.762	1.461	0.79	1.596
	GATE9a_00AEc4f0L_d0000	757313		110	143	57	79	76	0.734	0.755	0.665	0.702	0.698	0.563	0.591	0.57	0.568	0.596	1.263	1.226	1.395	1.335	1.337	1.589	1.522	1.564	1.535	1.514		93	0.7108	1.3112	0.5776	1.5448		4.34873	1.41896		0.5906			1.5311			0.673	1.632	0.704	1.805
	GATE9a_00AEc4f0L_d0100			344	163	123	293	142	0.799	0.698	0.675	0.777	0.696	0.57	0.6	0.582	0.573	0.603	1.117	1.337	1.378	1.178	1.34	1.587	1.503	1.523	1.548	1.504		213	0.729	1.27	0.5856	1.533		2.10851									0.667	1.642	0.685	1.822
	GATE9a_00AEc4f0L_d0300			255	343	264	272	212	0.706	0.741	0.722	0.717	0.689	0.572	0.604	0.59	0.582	0.605	1.316	1.253	1.293	1.305	1.351	1.574	1.512	1.545	1.519	1.496		269.2	0.715	1.3036	0.5906	1.5292		1.41896									0.69	1.602	0.727	1.732
	GATE9ar_00AEc4fPL_d0000	757313		52	34	38	84	30	0.801	0.752	0.753	0.862	0.733	0.549	0.572	0.562	0.572	0.575	1.113	1.231	1.228	0.95	1.267	1.672	1.606	1.595	1.637	1.601		47.6	0.7802	1.1578	0.566	1.6222		17.2373	2.38436		0.6122	-0.027		1.5137	-0.0246		0.71	1.545	0.72	1.744
	GATE9ar_00AEc4fPL_d0100			137	116	152	89	47	0.788	0.763	0.808	0.72	0.657	0.592	0.606	0.598	0.606	0.61	1.144	1.205	1.101	1.299	1.405	1.551	1.508	1.523	1.483	1.491		108.2	0.7472	1.2308	0.6024	1.5112		4.30195									0.715	1.576	0.732	1.775
	GATE9ar_00AEc4fPL_d0300			258	143	269	235	311	0.791	0.697	0.805	0.779	0.825	0.6	0.613	0.605	0.617	0.626	1.136	1.337	1.107	1.174	1.052	1.553	1.504	1.524	1.503	1.497		243.2	0.7794	1.1612	0.6122	1.5162		2.38436									0.715	1.564	0.734	1.746
	GATE9ar_00AEc4f0L_d0000	757313		94	74	58	79	62	0.755	0.713	0.71	0.727	0.714	0.518	0.584	0.547	0.559	0.567	1.221	1.308	1.317	1.286	1.305	1.689	1.538	1.639	1.556	1.591		73.4	0.7238	1.2874	0.555	1.6026		7.73744	1.23895		0.5852			1.5383			0.635	1.686	0.637	1.896
	GATE9ar_00AEc4f0L_d0100			318	185	162	212	169	0.799	0.725	0.723	0.746	0.716	0.557	0.598	0.579	0.57	0.594	1.117	1.284	1.29	1.247	1.302	1.62	1.505	1.543	1.556	1.517		209.2	0.7418	1.248	0.5796	1.5482		2.47583									0.635	1.682	0.627	1.894
	GATE9ar_00AEc4f0L_d0300			300	316	239	293	234	0.719	0.721	0.681	0.712	0.677	0.559	0.6	0.59	0.573	0.604	1.292	1.292	1.369	1.315	1.372	1.593	1.513	1.504	1.535	1.497		276.4	0.702	1.328	0.5852	1.5284		1.23895									0.661	1.661	0.681	1.834
	GATE9b_00AEc4fPL_d0000	1219137		47	49	47	56	25	0.776	0.782	0.784	0.795	0.705	0.556	0.584	0.59	0.579	0.593	1.172	1.163	1.16	1.136	1.323	1.615	1.563	1.553	1.552	1.525		44.8	0.7684	1.1908	0.5804	1.5616		14.2605	3.15084		0.6126	-0.0276		1.5129	-0.015		0.712	1.543	0.697	1.788
	GATE9b_00AEc4fPL_d0100			121	70	73	112	111	0.794	0.706	0.709	0.781	0.785	0.583	0.602	0.607	0.612	0.615	1.13	1.322	1.316	1.169	1.154	1.568	1.517	1.496	1.501	1.502		97.4	0.755	1.2182	0.6038	1.5168		5.07736									0.724	1.519	0.719	1.744
	GATE9b_00AEc4fPL_d0300			211	183	157	140	97	0.82	0.806	0.76	0.739	0.674	0.592	0.616	0.615	0.607	0.633	1.065	1.106	1.214	1.262	1.377	1.576	1.536	1.492	1.489	1.452		157.6	0.7598	1.2048	0.6126	1.509		3.15084									0.734	1.499	0.713	1.745
	GATE9b_00AEc4f0L_d0000	1219137		48	63	49	61	46	0.704	0.726	0.714	0.731	0.701	0.559	0.576	0.574	0.573	0.597	1.32	1.283	1.31	1.278	1.33	1.607	1.548	1.535	1.551	1.518		53.4	0.7152	1.3042	0.5758	1.5518		8.05263	1.85822		0.585			1.5279			0.631	1.705	0.636	1.909
	GATE9b_00AEc4f0L_d0100			138	111	134	105	72	0.734	0.693	0.717	0.696	0.657	0.566	0.606	0.581	0.581	0.588	1.263	1.344	1.301	1.346	1.407	1.584	1.489	1.523	1.514	1.526		112	0.6994	1.3322	0.5844	1.5272		2.97925									0.639	1.69	0.646	1.896
	GATE9b_00AEc4f0L_d0300			151	212	177	205	128	0.678	0.725	0.697	0.722	0.654	0.564	0.601	0.579	0.578	0.603	1.366	1.284	1.339	1.295	1.41	1.577	1.509	1.526	1.536	1.495		174.6	0.6952	1.3388	0.585	1.5286		1.85822									0.632	1.7	0.632	1.902
	GATE9br_00AEc4fPL_d0000	1219137		32	40	71	43	22	0.721	0.752	0.853	0.764	0.679	0.555	0.575	0.558	0.559	0.581	1.287	1.231	0.975	1.208	1.369	1.629	1.573	1.694	1.589	1.558		41.6	0.7538	1.214	0.5656	1.6086		16.7708	2.5201		0.6098	-0.0294		1.5254	-0.0254		0.659	1.632	0.682	1.791
	GATE9br_00AEc4fPL_d0100			187	120	165	102	119	0.849	0.766	0.83	0.751	0.764	0.579	0.604	0.608	0.597	0.607	0.981	1.2	1.042	1.235	1.203	1.634	1.521	1.514	1.5	1.51		138.6	0.792	1.1322	0.599	1.5358		4.8614									0.705	1.552	0.734	1.704
	GATE9br_00AEc4fPL_d0300			173	174	254	205	187	0.739	0.74	0.808	0.774	0.738	0.586	0.614	0.619	0.608	0.622	1.251	1.255	1.1	1.185	1.258	1.561	1.508	1.511	1.51	1.485		198.6	0.7598	1.2098	0.6098	1.515		2.5201									0.717	1.563	0.746	1.698
	GATE9br_00AEc4f0L_d0000	1219137		62	60	45	49	46	0.73	0.721	0.68	0.693	0.697	0.53	0.563	0.559	0.543	0.566	1.272	1.294	1.371	1.351	1.337	1.626	1.564	1.57	1.606	1.573		52.4	0.7042	1.325	0.5522	1.5878		9.08234	1.43336		0.5804			1.5508			0.617	1.716	0.67	1.872
	GATE9br_00AEc4f0L_d0100			300	223	201	134	96	0.803	0.749	0.741	0.687	0.645	0.557	0.585	0.561	0.556	0.582	1.107	1.236	1.254	1.36	1.425	1.609	1.544	1.576	1.557	1.525		190.8	0.725	1.2764	0.5682	1.5622		2.63623									0.63	1.694	0.64	1.895
	GATE9br_00AEc4f0L_d0300			355	281	335	337	227	0.756	0.711	0.737	0.743	0.674	0.566	0.588	0.584	0.573	0.591	1.217	1.312	1.263	1.252	1.376	1.583	1.518	1.539	1.542	1.515		307	0.7242	1.284	0.5804	1.5394		1.43336									0.633	1.688	0.666	1.845
[truncated: 19 more columns]

## Sheet: GATE 0
																																															CASF2016
				Parameters		Epoch					Training R					Validation R					Training RMSE					Validation RMSE						Epoch	Training R	Training RMSE	Validation R	Validation RMSE		Overfitting			Val R			Val RMSE			Complete		Filtered C4
																																															R	RMSE	R
Arch	Emb	Prot
0	0	1	GATE0a_00AEc4fPL_d0000	592577		352	232	305	249	148	0.754	0.7	0.732	0.694	0.675	0.587	0.619	0.608	0.611	0.637	1.222	1.333	1.273	1.348	1.375	1.562	1.482	1.515	1.482	1.543		257.2	0.711	1.3102	0.6124	1.5168		1.31167	0.385185		0.6272	-0.0558		1.479	-0.0588		0.744	1.493	0.773
			GATE0a_00AEc4fPL_d0100			486	617	540	370	335	0.756	0.784	0.762	0.688	0.689	0.604	0.627	0.611	0.618	0.641	1.217	1.159	1.211	1.359	1.351	1.551	1.481	1.51	1.448	1.456		469.6	0.7358	1.2594	0.6202	1.4892		0.789024									0.764	1.455	0.79
			GATE0a_00AEc4fPL_d0300			767	762	972	704	599	0.722	0.719	0.755	0.715	0.685	0.611	0.644	0.622	0.62	0.639	1.286	1.297	1.225	1.309	1.359	1.521	1.443	1.479	1.451	1.501		760.8	0.7192	1.2952	0.6272	1.479		0.385185									0.754	1.479	0.778
																																#DIV/0!	#DIV/0!	#DIV/0!	#DIV/0!	#DIV/0!		#DIV/0!
																																#DIV/0!	#DIV/0!	#DIV/0!	#DIV/0!	#DIV/0!		#DIV/0!
																																#DIV/0!	#DIV/0!	#DIV/0!	#DIV/0!	#DIV/0!		#DIV/0!
																																#DIV/0!	#DIV/0!	#DIV/0!	#DIV/0!	#DIV/0!		#DIV/0!
																																#DIV/0!	#DIV/0!	#DIV/0!	#DIV/0!	#DIV/0!		#DIV/0!
		0	GATE0a_00AEc4f0L_d0000			372	441	258	425	244	0.666	0.684	0.639	0.668	0.648	0.543	0.57	0.567	0.548	0.578	1.387	1.361	1.438	1.393	1.42	1.609	1.544	1.538	1.596	1.554		348	0.661	1.3998	0.5612	1.5682		0.862274	0.206417		0.5714			1.5378			0.664	1.653	0.677
			GATE0a_00AEc4f0L_d0100			540	566	699	518	254	0.658	0.656	0.686	0.663	0.594	0.56	0.575	0.577	0.568	0.576	1.399	1.408	1.36	1.401	1.5	1.574	1.532	1.529	1.527	1.53		515.4	0.6514	1.4136	0.5712	1.5384		0.423918									0.667	1.667	0.673
			GATE0a_00AEc4f0L_d0300			881	688	821	1220	909	0.636	0.612	0.631	0.678	0.648	0.561	0.573	0.568	0.57	0.585	1.434	1.476	1.449	1.377	1.42	1.571	1.532	1.535	1.522	1.529		903.8	0.641	1.4312	0.5714	1.5378		0.206417									0.659	1.674	0.677
																																#DIV/0!	#DIV/0!	#DIV/0!	#DIV/0!	#DIV/0!		#DIV/0!
																																#DIV/0!	#DIV/0!	#DIV/0!	#DIV/0!	#DIV/0!		#DIV/0!
																																#DIV/0!	#DIV/0!	#DIV/0!	#DIV/0!	#DIV/0!		#DIV/0!
																																#DIV/0!	#DIV/0!	#DIV/0!	#DIV/0!	#DIV/0!		#DIV/0!
																																#DIV/0!	#DIV/0!	#DIV/0!	#DIV/0!	#DIV/0!		#DIV/0!
6	0	1	GATE6a_00AEc4fPL_d0000	362561		118	141	142	193	100	0.681	0.724	0.739	0.764	0.698	0.581	0.585	0.577	0.602	0.599	1.361	1.287	1.259	1.207	1.335	1.551	1.583	1.55	1.535	1.555		138.8	0.7212	1.2898	0.5888	1.5548		3.24256	0.08387		0.6278	-0.054		1.47	-0.063		0.687	1.592	0.735
			GATE6a_00AEc4fPL_d0100			721	627	852	797	760	0.75	0.728	0.769	0.766	0.753	0.605	0.627	0.63	0.637	0.64	1.23	1.279	1.194	1.202	1.228	1.525	1.462	1.45	1.434	1.494		751.4	0.7532	1.2266	0.6278	1.473		0.522334									0.725	1.516	0.743
			GATE6a_00AEc4fPL_d0300			1444	962	906	799	701	0.743	0.673	0.676	0.659	0.64	0.599	0.63	0.614	0.626	0.639	1.243	1.379	1.376	1.408	1.433	1.56	1.451	1.467	1.438	1.449		962.4	0.6782	1.3678	0.6216	1.473		0.175853									0.74	1.521	0.788
			GATE6a_00AEc4fPL_d0500			1367	1245	1472	1535	943	0.667	0.655	0.674	0.68	0.621	0.586	0.625	0.624	0.625	0.638	1.384	1.41	1.381	1.373	1.461	1.537	1.456	1.456	1.449	1.452		1312.4	0.6594	1.4018	0.6196	1.47		0.08387									0.746	1.548	0.803
																																#DIV/0!	#DIV/0!	#DIV/0!	#DIV/0!	#DIV/0!		#DIV/0!
																																#DIV/0!	#DIV/0!	#DIV/0!	#DIV/0!	#DIV/0!		#DIV/0!
																																#DIV/0!	#DIV/0!	#DIV/0!	#DIV/0!	#DIV/0!		#DIV/0!
																																#DIV/0!	#DIV/0!	#DIV/0!	#DIV/0!	#DIV/0!		#DIV/0!
		0	GATE6a_00AEc4f0L_d0000			199	231	120	190	62	0.648	0.697	0.644	0.682	0.594	0.534	0.559	0.543	0.53	0.556	1.415	1.338	1.429	1.37	1.5	1.687	1.587	1.69	1.647	1.583		160.4	0.653	1.4104	0.5444	1.6388		2.61561	0.107657		0.5738			1.533			0.673	1.635	0.676
			GATE6a_00AEc4f0L_d0100			659	615	675	778	369	0.619	0.611	0.637	0.641	0.58	0.549	0.571	0.564	0.547	0.565	1.46	1.477	1.44	1.437	1.518	1.592	1.532	1.538	1.56	1.551		619.2	0.6176	1.4664	0.5592	1.5546		0.254724									0.68	1.663	0.69
			GATE6a_00AEc4f0L_d0300			1983	1936	1147	1975	1393	0.663	0.66	0.6	0.678	0.608	0.565	0.588	0.564	0.572	0.58	1.391	1.402	1.494	1.376	1.481	1.565	1.51	1.534	1.523	1.533		1686.8	0.6418	1.4288	0.5738	1.533		0.107657									0.673	1.664	0.692
																																#DIV/0!	#DIV/0!	#DIV/0!	#DIV/0!	#DIV/0!		#DIV/0!
																																#DIV/0!	#DIV/0!	#DIV/0!	#DIV/0!	#DIV/0!		#DIV/0!
																																#DIV/0!	#DIV/0!	#DIV/0!	#DIV/0!	#DIV/0!		#DIV/0!
																																#DIV/0!	#DIV/0!	#DIV/0!	#DIV/0!	#DIV/0!		#DIV/0!
																																#DIV/0!	#DIV/0!	#DIV/0!	#DIV/0!	#DIV/0!		#DIV/0!
0	1	1	GATE0a_B6AEc4fPL_d0000	1010369		47	58	50	82	60	0.759	0.791	0.78	0.84	0.785	0.616	0.645	0.612	0.636	0.651	1.21	1.142	1.169	1.016	1.155	1.524	1.568	1.526	1.7	1.543		59.4	0.791	1.1384	0.632	1.5722		11.5554	2.70986		0.6434	-0.0742		1.473	-0.0636		0.748	1.454	0.7
			GATE0a_B6AEc4fPL_d0100			114	144	149	194	96	0.772	0.817	0.812	0.852	0.748	0.634	0.657	0.626	0.637	0.663	1.181	1.077	1.09	0.98	1.237	1.505	1.593	1.625	1.54	1.414		139.4	0.8002	1.113	0.6434	1.5354		4.70956									0.749	1.443	0.692
			GATE0a_B6AEc4fPL_d0300			148	137	169	158	172	0.755	0.745	0.787	0.762	0.776	0.634	0.652	0.624	0.629	0.657	1.218	1.245	1.152	1.215	1.177	1.476	1.438	1.493	1.483	1.475		156.8	0.765	1.2014	0.6392	1.473		2.70986									0.723	1.531	0.668
																																#DIV/0!	#DIV/0!	#DIV/0!	#DIV/0!	#DIV/0!		#DIV/0!
																																#DIV/0!	#DIV/0!	#DIV/0!	#DIV/0!	#DIV/0!		#DIV/0!
																																#DIV/0!	#DIV/0!	#DIV/0!	#DIV/0!	#DIV/0!		#DIV/0!
																																#DIV/0!	#DIV/0!	#DIV/0!	#DIV/0!	#DIV/0!		#DIV/0!
																																#DIV/0!	#DIV/0!	#DIV/0!	#DIV/0!	#DIV/0!		#DIV/0!
		0	GATE0a_B6AEc4f0L_d0000			391	424	192	325	313	0.661	0.669	0.63	0.639	0.649	0.539	0.574	0.559	0.555	0.572	1.395	1.387	1.451	1.441	1.419	1.61	1.542	1.549	1.553	1.556		329	0.6496	1.4186	0.5598	1.562		0.778611	0.15866		0.5692			1.5366			0.676	1.649	0.687
			GATE0a_B6AEc4f0L_d0100			498	578	675	727	386	0.635	0.652	0.671	0.68	0.635	0.557	0.578	0.572	0.564	0.575	1.436	1.415	1.385	1.373	1.44	1.579	1.523	1.529	1.543	1.541		572.8	0.6546	1.4098	0.5692	1.543		0.408542									0.682	1.641	0.683
			GATE0a_B6AEc4f0L_d0300			1090	952	598	611	493	0.645	0.632	0.601	0.615	0.587	0.563	0.581	0.561	0.561	0.579	1.421	1.445	1.493	1.477	1.509	1.569	1.521	1.538	1.526	1.529		748.8	0.616	1.469	0.569	1.5366		0.15866									0.671	1.674	0.687
																																#DIV/0!	#DIV/0!	#DIV/0!	#DIV/0!	#DIV/0!		#DIV/0!
																																#DIV/0!	#DIV/0!	#DIV/0!	#DIV/0!	#DIV/0!		#DIV/0!
																																#DIV/0!	#DIV/0!	#DIV/0!	#DIV/0!	#DIV/0!		#DIV/0!
																																#DIV/0!	#DIV/0!	#DIV/0!	#DIV/0!	#DIV/0!		#DIV/0!
																																#DIV/0!	#DIV/0!	#DIV/0!	#DIV/0!	#DIV/0!		#DIV/0!
6	1	1	GATE6a_B6AEc4fPL_d0000	1058881		143	158	170	199	117	0.77	0.749	0.821	0.837	0.777	0.613	0.631	0.587	0.606	0.631	1.186	1.24	1.069	1.025	1.174	1.644	1.605	1.915	1.859	1.579		157.4	0.7908	1.1388	0.6136	1.7204		6.02191	0.566884		0.6496	-0.0762		1.439	-0.0946		0.735	1.498	0.722
			GATE6a_B6AEc4fPL_d0100			424	322	578	600	342	0.798	0.776	0.859	0.853	0.775	0.635	0.646	0.634	0.638	0.668	1.12	1.175	0.955	0.976	1.178	1.491	1.434	1.496	1.497	1.449		453.2	0.8122	1.0808	0.6442	1.4734		1.34474									0.761	1.433	0.735
			GATE6a_B6AEc4fPL_d0300			670	652	584	628	502	0.778	0.777	0.754	0.767	0.713	0.632	0.666	0.638	0.635	0.677	1.167	1.174	1.228	1.201	1.307	1.471	1.407	1.462	1.443	1.412		607.2	0.7578	1.2154	0.6496	1.439		0.566884									0.763	1.468	0.735
																																#DIV/0!	#DIV/0!	#DIV/0!	#DIV/0!	#DIV/0!		#DIV/0!
																																#DIV/0!	#DIV/0!	#DIV/0!	#DIV/0!	#DIV/0!		#DIV/0!
																																#DIV/0!	#DIV/0!	#DIV/0!	#DIV/0!	#DIV/0!		#DIV/0!
																																#DIV/0!	#DIV/0!	#DIV/0!	#DIV/0!	#DIV/0!		#DIV/0!
																																#DIV/0!	#DIV/0!	#DIV/0!	#DIV/0!	#DIV/0!		#DIV/0!
		0	GATE6a_B6AEc4f0L_d0000			123	193	134	96	137	0.635	0.662	0.654	0.636	0.64	0.549	0.577	0.538	0.555	0.568	1.435	1.398	1.413	1.445	1.433	1.596	1.554	1.735	1.602	1.639		136.6	0.6454	1.4248	0.5574	1.6252		2.63196	0.114004		0.5734			1.5336			0.699	1.586	0.736
			GATE6a_B6AEc4f0L_d0100			947	630	342	1200	378	0.674	0.627	0.583	0.706	0.59	0.561	0.585	0.56	0.573	0.569	1.373	1.453	1.518	1.326	1.506	1.605	1.518	1.538	1.549	1.54		699.4	0.636	1.4352	0.5696	1.55		0.288168									0.671	1.656	0.689
			GATE6a_B6AEc4f0L_d0300			1573	1592	896	1732	632	0.65	0.659	0.594	0.67	0.563	0.569	0.596	0.559	0.573	0.57	1.412	1.403	1.503	1.389	1.541	1.559	1.509	1.543	1.518	1.539		1285	0.6272	1.4496	0.5734	1.5336		0.114004									0.669	1.677	0.685
																																#DIV/0!	#DIV/0!	#DIV/0!	#DIV/0!	#DIV/0!		#DIV/0!
																																#DIV/0!	#DIV/0!	#DIV/0!	#DIV/0!	#DIV/0!		#DIV/0!
																																#DIV/0!	#DIV/0!	#DIV/0!	#DIV/0!	#DIV/0!		#DIV/0!
																																#DIV/0!	#DIV/0!	#DIV/0!	#DIV/0!	#DIV/0!		#DIV/0!
																																#DIV/0!	#DIV/0!	#DIV/0!	#DIV/0!	#DIV/0!		#DIV/0!
10	0	1	GATE10a_00AEc4fPL_d0000	962625		267	276	81	196	101	0.738	0.716	0.64	0.724	0.674	0.602	0.624	0.588	0.624	0.635	1.254	1.303	1.435	1.292	1.377	1.555	1.471	1.519	1.452	1.531		184.2	0.6984	1.3322	0.6146	1.5056		1.53168	0.100047		0.6248	-0.0578		1.4616	-0.078		0.739	1.494	0.754
			GATE10a_00AEc4fPL_d0100			754	463	892	567	457	0.724	0.68	0.763	0.696	0.678	0.606	0.628	0.624	0.62	0.632	1.282	1.368	1.208	1.344	1.371	1.533	1.457	1.474	1.46	1.476		626.6	0.7082	1.3146	0.622	1.48		0.42438									0.75	1.482	0.758
			GATE10a_00AEc4fPL_d0300			1537	1165	1534	1671	940	0.683	0.663	0.688	0.699	0.641	0.604	0.63	0.62	0.633	0.637	1.357	1.397	1.355	1.34	1.431	1.515	1.453	1.464	1.431	1.445		1369.4	0.6748	1.376	0.6248	1.4616		0.100047									0.717	1.555	0.732
																																#DIV/0!	#DIV/0!	#DIV/0!	#DIV/0!	#DIV/0!		#DIV/0!
																																#DIV/0!	#DIV/0!	#DIV/0!	#DIV/0!	#DIV/0!		#DIV/0!
																																#DIV/0!	#DIV/0!	#DIV/0!	#DIV/0!	#DIV/0!		#DIV/0!
																																#DIV/0!	#DIV/0!	#DIV/0!	#DIV/0!	#DIV/0!		#DIV/0!
																																#DIV/0!	#DIV/0!	#DIV/0!	#DIV/0!	#DIV/0!		#DIV/0!
		0	GATE10a_00AEc4f0L_d0000			229	394	244	307	163	0.641	0.664	0.644	0.667	0.628	0.55	0.56	0.555	0.55	0.57	1.426	1.395	1.43	1.395	1.45	1.598	1.571	1.555	1.568	1.544		267.4	0.6488	1.4192	0.557	1.5672		0.993677	0.0671115		0.567			1.5396			0.66	1.665	0.68
			GATE10a_00AEc4f0L_d0100			606	1056	873	773	639	0.62	0.665	0.657	0.647	0.626	0.553	0.576	0.566	0.561	0.575	1.459	1.395	1.408	1.428	1.454	1.587	1.531	1.54	1.535	1.533		789.4	0.643	1.4288	0.5662	1.5452		0.260427									0.674	1.65	0.69
			GATE10a_00AEc4f0L_d0300			1542	1529	1580	1102	1106	0.612	0.607	0.615	0.593	0.591	0.558	0.571	0.573	0.558	0.575	1.47	1.483	1.474	1.507	1.503	1.576	1.535	1.525	1.529	1.533		1371.8	0.6036	1.4874	0.567	1.5396		0.0671115									0.683	1.668	0.721
																																#DIV/0!	#DIV/0!	#DIV/0!	#DIV/0!	#DIV/0!		#DIV/0!
																																#DIV/0!	#DIV/0!	#DIV/0!	#DIV/0!	#DIV/0!		#DIV/0!
																																#DIV/0!	#DIV/0!	#DIV/0!	#DIV/0!	#DIV/0!		#DIV/0!
																																#DIV/0!	#DIV/0!	#DIV/0!	#DIV/0!	#DIV/0!		#DIV/0!
																																#DIV/0!	#DIV/0!	#DIV/0!	#DIV/0!	#DIV/0!		#DIV/0!
11	0	1	GATE11a_00AEc4fPL_d0000	569409		120	102	76	135	98	0.746	0.725	0.699	0.768	0.713	0.574	0.614	0.582	0.611	0.607	1.239	1.286	1.335	1.199	1.308	1.583	1.488	1.574	1.558	1.657		106.2	0.7302	1.2734	0.5976	1.572		4.70495	0.0431389		0.6286	-0.0572		1.4574	-0.0776		0.747	1.473	0.749
			GATE11a_00AEc4fPL_d0100			547	503	681	828	426	0.682	0.672	0.719	0.738	0.645	0.599	0.635	0.639	0.634	0.636	1.36	1.381	1.298	1.264	1.425	1.525	1.458	1.522	1.444	1.488		597	0.6912	1.3456	0.6286	1.4874		0.377857									0.728	1.517	0.742
			GATE11a_00AEc4fPL_d0300			1448	1235	1676	1180	970	0.659	0.635	0.677	0.642	0.619	0.605	0.632	0.632	0.621	0.644	1.397	1.44	1.375	1.435	1.464	1.515	1.452	1.439	1.445	1.436		1301.8	0.6464	1.4222	0.6268	1.4574		0.0431389									0.731	1.546	0.756
																																#DIV/0!	#DIV/0!	#DIV/0!	#DIV/0!	#DIV/0!		#DIV/0!
																																#DIV/0!	#DIV/0!	#DIV/0!	#DIV/0!	#DIV/0!		#DIV/0!
																																#DIV/0!	#DIV/0!	#DIV/0!	#DIV/0!	#DIV/0!		#DIV/0!
																																#DIV/0!	#DIV/0!	#DIV/0!	#DIV/0!	#DIV/0!		#DIV/0!
																																#DIV/0!	#DIV/0!	#DIV/0!	#DIV/0!	#DIV/0!		#DIV/0!
		0	GATE11a_00AEc4f0L_d0000			231	185	126	119	60	0.706	0.687	0.676	0.657	0.609	0.523	0.572	0.553	0.541	0.565	1.317	1.355	1.376	1.41	1.479	1.685	1.558	1.626	1.569	1.59		144.2	0.667	1.3874	0.5508	1.6056		2.74723	0.0425169		0.5714			1.535			0.7	1.599	0.718
			GATE11a_00AEc4f0L_d0100			775	1000	461	1398	425	0.627	0.646	0.572	0.694	0.577	0.56	0.601	0.547	0.582	0.566	1.449	1.424	1.533	1.349	1.523	1.571	1.5	1.579	1.523	1.544		811.8	0.6232	1.4556	0.5712	1.5434		0.189346									0.679	1.647	0.712
			GATE11a_00AEc4f0L_d0300			1990	1997	1960	1584	1607	0.609	0.608	0.607	0.589	0.593	0.563	0.59	0.576	0.552	0.576	1.474	1.481	1.484	1.513	1.501	1.569	1.507	1.519	1.54	1.54		1827.6	0.6012	1.4906	0.5714	1.535		0.0425169									0.685	1.671	0.736
																																#DIV/0!	#DIV/0!	#DIV/0!	#DIV/0!	#DIV/0!		#DIV/0!
																																#DIV/0!	#DIV/0!	#DIV/0!	#DIV/0!	#DIV/0!		#DIV/0!
																																#DIV/0!	#DIV/0!	#DIV/0!	#DIV/0!	#DIV/0!		#DIV/0!
																																#DIV/0!	#DIV/0!	#DIV/0!	#DIV/0!	#DIV/0!		#DIV/0!
																																#DIV/0!	#DIV/0!	#DIV/0!	#DIV/0!	#DIV/0!		#DIV/0!
10	1	1	GATE10a_B6AEc4fPL_d0000	1241153		46	63	59	59	37	0.792	0.843	0.836	0.82	0.76	0.627	0.643	0.635	0.631	0.666	1.135	1.003	1.027	1.071	1.211	1.519	1.473	1.551	1.865	1.554		52.8	0.8102	1.0894	0.6404	1.5924		14.8759	14.8759		0.6404	-0.0792		1.5924	0.0356		0.718	1.524	0.675
																																#DIV/0!	#DIV/0!	#DIV/0!	#DIV/0!	#DIV/0!		#DIV/0!
																																#DIV/0!	#DIV/0!	#DIV/0!	#DIV/0!	#DIV/0!		#DIV/0!
																																#DIV/0!	#DIV/0!	#DIV/0!	#DIV/0!	#DIV/0!		#DIV/0!
																																#DIV/0!	#DIV/0!	#DIV/0!	#DIV/0!	#DIV/0!		#DIV/0!
																																#DIV/0!	#DIV/0!	#DIV/0!	#DIV/0!	#DIV/0!		#DIV/0!
																																#DIV/0!	#DIV/0!	#DIV/0!	#DIV/0!	#DIV/0!		#DIV/0!
																																#DIV/0!	#DIV/0!	#DIV/0!	#DIV/0!	#DIV/0!		#DIV/0!
		0	GATE10a_B6AEc4f0L_d0000			347	334	228	215	148	0.653	0.649	0.629	0.626	0.598	0.549	0.564	0.553	0.557	0.583	1.408	1.419	1.452	1.461	1.495	1.592	1.565	1.554	1.54	1.533		254.4	0.631	1.447	0.5612	1.5568		0.769073	0.769073		0.5612			1.5568			0.667	1.665	0.681
																																#DIV/0!	#DIV/0!	#DIV/0!	#DIV/0!	#DIV/0!		#DIV/0!
																																#DIV/0!	#DIV/0!	#DIV/0!	#DIV/0!	#DIV/0!		#DIV/0!
																																#DIV/0!	#DIV/0!	#DIV/0!	#DIV/0!	#DIV/0!		#DIV/0!
																																#DIV/0!	#DIV/0!	#DIV/0!	#DIV/0!	#DIV/0!		#DIV/0!
																																#DIV/0!	#DIV/0!	#DIV/0!	#DIV/0!	#DIV/0!		#DIV/0!
																																#DIV/0!	#DIV/0!	#DIV/0!	#DIV/0!	#DIV/0!		#DIV/0!
																																#DIV/0!	#DIV/0!	#DIV/0!	#DIV/0!	#DIV/0!		#DIV/0!
11	1	1	GATE11a_B6AEc4fPL_d0000	847937		71	56	117	56	56	0.768	0.744	0.862	0.772	0.742	0.611	0.635	0.615	0.595	0.648	1.192	1.246	0.946	1.19	1.249	1.58	1.792	1.605	1.574	1.481		71.2	0.7776	1.1646	0.6208	1.6064		9.99526	9.99526		0.6208	-0.062		1.6064	-0.0044		0.753	1.44	0.728
																																#DIV/0!	#DIV/0!	#DIV/0!	#DIV/0!	#DIV/0!		#DIV/0!
																																#DIV/0!	#DIV/0!	#DIV/0!	#DIV/0!	#DIV/0!		#DIV/0!
																																#DIV/0!	#DIV/0!	#DIV/0!	#DIV/0!	#DIV/0!		#DIV/0!
																																#DIV/0!	#DIV/0!	#DIV/0!	#DIV/0!	#DIV/0!		#DIV/0!
																																#DIV/0!	#DIV/0!	#DIV/0!	#DIV/0!	#DIV/0!		#DIV/0!
																																#DIV/0!	#DIV/0!	#DIV/0!	#DIV/0!	#DIV/0!		#DIV/0!
																																#DIV/0!	#DIV/0!	#DIV/0!	#DIV/0!	#DIV/0!		#DIV/0!
		0	GATE11a_B6AEc4f0L_d0000			250	181	204	390	206	0.63	0.615	0.626	0.659	0.633	0.532	0.568	0.552	0.553	0.589	1.444	1.472	1.456	1.409	1.444	1.658	1.596	1.601	1.615	1.584		246.2	0.6326	1.445	0.5588	1.6108		1.20515	1.20515		0.5588			1.6108			0.692	1.621	0.73
																																#DIV/0!	#DIV/0!	#DIV/0!	#DIV/0!	#DIV/0!		#DIV/0!
																																#DIV/0!	#DIV/0!	#DIV/0!	#DIV/0!	#DIV/0!		#DIV/0!
																																#DIV/0!	#DIV/0!	#DIV/0!	#DIV/0!	#DIV/0!		#DIV/0!
																																#DIV/0!	#DIV/0!	#DIV/0!	#DIV/0!	#DIV/0!		#DIV/0!
																																#DIV/0!	#DIV/0!	#DIV/0!	#DIV/0!	#DIV/0!		#DIV/0!
																																#DIV/0!	#DIV/0!	#DIV/0!	#DIV/0!	#DIV/0!		#DIV/0!
																																#DIV/0!	#DIV/0!	#DIV/0!	#DIV/0!	#DIV/0!		#DIV/0!
[truncated: 20 more columns]

## Sheet: GATE3_c4
																																															CASF2016
				Parameters		Epoch					Training R					Validation R					Training RMSE					Validation RMSE						Epoch	Training R	Training RMSE	Validation R	Validation RMSE		Overfitting			Val R			Val RMSE			Complete		Filtered C4
																																															R	RMSE	R
Arch	Emb	Prot
8	0	1	GATE8a_00AEc4fPL_d0000	987329		217	200	228	304	136	0.741	0.73	0.749	0.778	0.699	0.627	0.638	0.641	0.647	0.656	1.248	1.277	1.238	1.177	1.334	1.504	1.532	1.432	1.47	1.504		217	0.7394	1.2548	0.6418	1.4884		1.67731	0.361143		0.6482	-0.058		1.4316	-0.081		0.736	1.492	0.77
			GATE8a_00AEc4fPL_d0100			288	276	253	322	199	0.763	0.759	0.751	0.777	0.719	0.633	0.647	0.641	0.652	0.66	1.203	1.215	1.235	1.179	1.296	1.528	1.435	1.446	1.424	1.414		267.6	0.7538	1.2256	0.6466	1.4494		1.29342									0.748	1.457	0.786
			GATE8a_00AEc4fPL_d0300			256	276	272	322	210	0.723	0.735	0.732	0.752	0.703	0.629	0.647	0.646	0.656	0.663	1.284	1.264	1.273	1.234	1.327	1.478	1.431	1.419	1.403	1.427		267.2	0.729	1.2764	0.6482	1.4316		0.896079									0.729	1.51	0.757
			GATE8a_00AEc4fPL_d0400			336	323	300	361	190	0.75	0.746	0.732	0.76	0.681	0.626	0.644	0.642	0.656	0.659	1.228	1.243	1.274	1.217	1.365	1.491	1.452	1.437	1.411	1.435		302	0.7338	1.2654	0.6454	1.4452		0.922473									0.74	1.479	0.778
			GATE8a_00AEc4fPL_d0301			818	528	1024	800	390	0.749	0.688	0.791	0.743	0.657	0.627	0.642	0.644	0.653	0.658	1.232	1.353	1.143	1.254	1.405	1.487	1.433	1.449	1.415	1.432		712	0.7256	1.2774	0.6448	1.4432		0.361143									0.736	1.5	0.743
																																#DIV/0!	#DIV/0!	#DIV/0!	#DIV/0!	#DIV/0!		#DIV/0!
																																#DIV/0!	#DIV/0!	#DIV/0!	#DIV/0!	#DIV/0!		#DIV/0!
																																#DIV/0!	#DIV/0!	#DIV/0!	#DIV/0!	#DIV/0!		#DIV/0!
		0	GATE8a_00AEc4f0L_d0000			355	302	264	249	193	0.678	0.673	0.672	0.672	0.642	0.577	0.591	0.583	0.573	0.607	1.367	1.38	1.385	1.388	1.43	1.569	1.517	1.519	1.518	1.493		272.6	0.6674	1.39	0.5862	1.5232		0.833552	0.187832		0.5902			1.5126			0.666	1.643	0.68
			GATE8a_00AEc4f0L_d0100			339	414	325	241	276	0.676	0.695	0.673	0.651	0.66	0.58	0.596	0.588	0.575	0.612	1.37	1.344	1.383	1.421	1.402	1.55	1.503	1.51	1.512	1.488		319	0.671	1.384	0.5902	1.5126		0.683048									0.654	1.662	0.668
			GATE8a_00AEc4f0L_d0300			524	421	423	300	284	0.697	0.667	0.673	0.649	0.636	0.582	0.6	0.586	0.57	0.611	1.334	1.389	1.382	1.425	1.438	1.56	1.503	1.524	1.526	1.487		390.4	0.6644	1.3936	0.5898	1.52		0.54895									0.656	1.66	0.673
			GATE8a_00AEc4f0L_d0400			459	372	484	316	190	0.679	0.661	0.684	0.652	0.605	0.582	0.591	0.588	0.568	0.609	1.364	1.401	1.364	1.42	1.484	1.545	1.526	1.517	1.543	1.487		364.2	0.6562	1.4066	0.5876	1.5236		0.546719									0.658	1.658	0.673
			GATE8a_00AEc4f0L_d0301			775	866	1059	792	400	0.644	0.653	0.672	0.648	0.59	0.58	0.591	0.59	0.575	0.605	1.422	1.414	1.383	1.427	1.505	1.546	1.513	1.512	1.519	1.491		778.4	0.6414	1.4302	0.5882	1.5162		0.187832									0.663	1.651	0.672
																																#DIV/0!	#DIV/0!	#DIV/0!	#DIV/0!	#DIV/0!		#DIV/0!
																																#DIV/0!	#DIV/0!	#DIV/0!	#DIV/0!	#DIV/0!		#DIV/0!
																																#DIV/0!	#DIV/0!	#DIV/0!	#DIV/0!	#DIV/0!		#DIV/0!
14	0	1	GATE14a_00AEc4fPL_d0000	1389505		166	202	217	256	129	0.742	0.762	0.764	0.797	0.719	0.627	0.644	0.66	0.646	0.662	1.247	1.211	1.207	1.132	1.298	1.482	1.437	1.445	1.439	1.41		194	0.7568	1.219	0.6478	1.4426		1.77922	1.35991		0.6526	-0.0544		1.4426	-0.0662		0.734	1.492	0.756
			GATE14a_00AEc4fPL_d0100			297	325	257	271	154	0.796	0.801	0.769	0.778	0.708	0.635	0.655	0.654	0.652	0.667	1.125	1.117	1.197	1.178	1.317	1.479	1.5	1.422	1.434	1.442		260.8	0.7704	1.1868	0.6526	1.4554		1.57816									0.754	1.445	0.764
			GATE14a_00AEc4fPL_d0300			356	209	241	332	141	0.795	0.717	0.737	0.789	0.682	0.633	0.655	0.654	0.65	0.665	1.127	1.301	1.263	1.151	1.364	1.48	1.413	1.41	1.434	1.602		255.8	0.744	1.2412	0.6514	1.4678		1.35991									0.739	1.479	0.752
																																#DIV/0!	#DIV/0!	#DIV/0!	#DIV/0!	#DIV/0!		#DIV/0!
																																#DIV/0!	#DIV/0!	#DIV/0!	#DIV/0!	#DIV/0!		#DIV/0!
																																#DIV/0!	#DIV/0!	#DIV/0!	#DIV/0!	#DIV/0!		#DIV/0!
																																#DIV/0!	#DIV/0!	#DIV/0!	#DIV/0!	#DIV/0!		#DIV/0!
																																#DIV/0!	#DIV/0!	#DIV/0!	#DIV/0!	#DIV/0!		#DIV/0!
		0	GATE14a_00AEc4f0L_d0000			142	216	217	168	135	0.668	0.72	0.714	0.685	0.663	0.586	0.599	0.596	0.581	0.616	1.384	1.296	1.31	1.365	1.397	1.541	1.5	1.494	1.567	1.523		175.6	0.69	1.3504	0.5956	1.525		1.66942	0.936092		0.5982			1.5088			0.687	1.592	0.697
			GATE14a_00AEc4f0L_d0100			208	231	331	305	116	0.687	0.695	0.75	0.738	0.628	0.588	0.604	0.591	0.592	0.615	1.351	1.343	1.236	1.264	1.451	1.561	1.499	1.606	1.539	1.532		238.2	0.6996	1.329	0.598	1.5474		1.53324									0.686	1.583	0.695
			GATE14a_00AEc4f0L_d0300			265	286	302	296	185	0.686	0.694	0.696	0.697	0.65	0.586	0.607	0.593	0.59	0.615	1.353	1.342	1.343	1.343	1.416	1.537	1.499	1.499	1.524	1.485		266.8	0.6846	1.3594	0.5982	1.5088		0.936092									0.683	1.612	0.691
																																#DIV/0!	#DIV/0!	#DIV/0!	#DIV/0!	#DIV/0!		#DIV/0!
																																#DIV/0!	#DIV/0!	#DIV/0!	#DIV/0!	#DIV/0!		#DIV/0!
																																#DIV/0!	#DIV/0!	#DIV/0!	#DIV/0!	#DIV/0!		#DIV/0!
																																#DIV/0!	#DIV/0!	#DIV/0!	#DIV/0!	#DIV/0!		#DIV/0!
																																#DIV/0!	#DIV/0!	#DIV/0!	#DIV/0!	#DIV/0!		#DIV/0!
9	0	1	GATE9a_00AEc4fPL_d0000	757313		49	37	85	70	54	0.751	0.727	0.818	0.798	0.77	0.583	0.586	0.596	0.614	0.628	1.227	1.282	1.075	1.13	1.192	1.568	1.537	1.564	1.568	1.531		59	0.7728	1.1812	0.6014	1.5536		10.4953	0.500585		0.6558	-0.0616		1.4378	-0.0746		0.752	1.462	0.757
			GATE9a_00AEc4fPL_d0100			173	116	167	140	93	0.823	0.762	0.826	0.782	0.724	0.604	0.618	0.614	0.623	0.644	1.057	1.207	1.053	1.166	1.286	1.567	1.49	1.499	1.479	1.445		137.8	0.7834	1.1538	0.6206	1.496		4.00146									0.754	1.455	0.771
			GATE9a_00AEc4fPL_d0300			222	150	191	221	133	0.786	0.723	0.771	0.787	0.703	0.604	0.619	0.62	0.631	0.642	1.148	1.288	1.19	1.156	1.326	1.534	1.481	1.511	1.504	1.442		183.4	0.754	1.2216	0.6232	1.4944		2.38681									0.762	1.461	0.79
			GATE9a_00AEc4fPL_d0400			240	197	271	314	133	0.789	0.746	0.816	0.844	0.676	0.602	0.618	0.634	0.624	0.639	1.143	1.242	1.081	1.004	1.373	1.543	1.496	1.484	1.514	1.454		231	0.7742	1.1686	0.6234	1.4982		2.2888									0.761	1.474	0.797
			GATE9a_00AEc4fPL_d0301			1144	982	1209	748	934	0.834	0.802	0.842	0.75	0.786	0.646	0.648	0.67	0.657	0.658	1.026	1.116	1.009	1.238	1.153	1.477	1.454	1.413	1.415	1.43		1003.4	0.8028	1.1084	0.6558	1.4378		0.500585									0.746	1.509	0.751
																																#DIV/0!	#DIV/0!	#DIV/0!	#DIV/0!	#DIV/0!		#DIV/0!
																																#DIV/0!	#DIV/0!	#DIV/0!	#DIV/0!	#DIV/0!		#DIV/0!
																																#DIV/0!	#DIV/0!	#DIV/0!	#DIV/0!	#DIV/0!		#DIV/0!
		0	GATE9a_00AEc4f0L_d0000			110	143	57	79	76	0.734	0.755	0.665	0.702	0.698	0.563	0.591	0.57	0.568	0.596	1.263	1.226	1.395	1.335	1.337	1.589	1.522	1.564	1.535	1.514		93	0.7108	1.3112	0.5776	1.5448		4.34873	0.167564		0.5942			1.5124			0.673	1.632	0.704
			GATE9a_00AEc4f0L_d0100			344	163	123	293	142	0.799	0.698	0.675	0.777	0.696	0.57	0.6	0.582	0.573	0.603	1.117	1.337	1.378	1.178	1.34	1.587	1.503	1.523	1.548	1.504		213	0.729	1.27	0.5856	1.533		2.10851									0.667	1.642	0.685
			GATE9a_00AEc4f0L_d0300			255	343	264	272	212	0.706	0.741	0.722	0.717	0.689	0.572	0.604	0.59	0.582	0.605	1.316	1.253	1.293	1.305	1.351	1.574	1.512	1.545	1.519	1.496		269.2	0.715	1.3036	0.5906	1.5292		1.41896									0.69	1.602	0.727
			GATE9a_00AEc4f0L_d0400			389	235	269	253	215	0.753	0.666	0.691	0.681	0.665	0.579	0.608	0.588	0.576	0.606	1.222	1.391	1.35	1.371	1.392	1.571	1.486	1.515	1.53	1.497		272.2	0.6912	1.3452	0.5914	1.5198		1.08461									0.691	1.621	0.714
			GATE9a_00AEc4f0L_d0301			1221	1045	957	1518	793	0.668	0.645	0.65	0.706	0.625	0.584	0.609	0.591	0.581	0.606	1.384	1.425	1.42	1.326	1.456	1.549	1.488	1.508	1.525	1.492		1106.8	0.6588	1.4022	0.5942	1.5124		0.167564									0.648	1.692	0.688
																																#DIV/0!	#DIV/0!	#DIV/0!	#DIV/0!	#DIV/0!		#DIV/0!
																																#DIV/0!	#DIV/0!	#DIV/0!	#DIV/0!	#DIV/0!		#DIV/0!
																																#DIV/0!	#DIV/0!	#DIV/0!	#DIV/0!	#DIV/0!		#DIV/0!
12	0	1	GATE12a_00AEc4fPL_d0000	1759553		189	149	145	101	67	0.773	0.741	0.741	0.706	0.668	0.633	0.652	0.645	0.64	0.658	1.18	1.253	1.257	1.326	1.387	1.521	1.425	1.422	1.475	1.46		130.2	0.7258	1.2806	0.6456	1.4606		2.1414	0.17474		0.6466	-0.0528		1.4398	-0.0888		0.75	1.465	0.782
			GATE12a_00AEc4fPL_d0100			263	250	299	170	183	0.735	0.724	0.757	0.686	0.684	0.627	0.654	0.647	0.64	0.665	1.261	1.288	1.222	1.363	1.36	1.505	1.416	1.429	1.415	1.434		233	0.7172	1.2988	0.6466	1.4398		0.935896									0.745	1.47	0.759
			GATE12a_00AEc4fPL_d0300			456	486	418	524	460	0.72	0.745	0.714	0.77	0.733	0.622	0.652	0.641	0.638	0.657	1.291	1.245	1.308	1.194	1.268	1.534	1.428	1.444	1.477	1.646		468.8	0.7364	1.2612	0.642	1.5058		0.812707									0.733	1.485	0.739
			GATE12a_00AEc4fPL_d0400			578	578	483	373	442	0.751	0.746	0.707	0.674	0.693	0.622	0.649	0.637	0.628	0.655	1.228	1.242	1.321	1.383	1.344	1.714	1.465	1.438	1.445	1.529		490.8	0.7142	1.3036	0.6382	1.5182		0.685123									0.733	1.484	0.756
			GATE12a_00AEc4fPL_d0301			1006	978	1194	826	958	0.7	0.691	0.729	0.674	0.689	0.625	0.648	0.643	0.637	0.659	1.327	1.349	1.278	1.383	1.352	1.508	1.432	1.464	1.427	1.415		992.4	0.6966	1.3378	0.6424	1.4492		0.17474									0.731	1.494	0.76
																																#DIV/0!	#DIV/0!	#DIV/0!	#DIV/0!	#DIV/0!		#DIV/0!
																																#DIV/0!	#DIV/0!	#DIV/0!	#DIV/0!	#DIV/0!		#DIV/0!
																																#DIV/0!	#DIV/0!	#DIV/0!	#DIV/0!	#DIV/0!		#DIV/0!
		0	GATE12a_00AEc4f0L_d0000			187	145	153	211	84	0.723	0.69	0.695	0.738	0.646	0.58	0.604	0.597	0.58	0.608	1.286	1.351	1.345	1.265	1.425	1.618	1.492	1.493	1.727	1.525		156	0.6984	1.3344	0.5938	1.571		2.55417	0.333979		0.5938			1.5286			0.666	1.618	0.645
			GATE12a_00AEc4f0L_d0100			187	216	284	290	240	0.651	0.665	0.7	0.707	0.681	0.58	0.597	0.587	0.581	0.606	1.411	1.394	1.334	1.325	1.365	1.561	1.501	1.512	1.52	1.578		243.4	0.6808	1.3658	0.5902	1.5344		1.17365									0.683	1.597	0.667
			GATE12a_00AEc4f0L_d0300			386	298	403	433	248	0.684	0.637	0.692	0.718	0.623	0.583	0.593	0.584	0.578	0.6	1.355	1.438	1.349	1.303	1.459	1.546	1.507	1.527	1.563	1.5		353.6	0.6708	1.3808	0.5876	1.5286		0.711345									0.686	1.599	0.691
			GATE12a_00AEc4f0L_d0400			396	402	518	495	423	0.66	0.667	0.729	0.719	0.679	0.581	0.588	0.584	0.579	0.599	1.396	1.39	1.278	1.302	1.369	1.546	1.516	1.539	1.555	1.547		446.8	0.6908	1.347	0.5862	1.5406		0.739173									0.692	1.584	0.694
			GATE12a_00AEc4f0L_d0301			1029	837	1041	1113	713	0.712	0.664	0.714	0.738	0.636	0.59	0.598	0.593	0.584	0.602	1.305	1.394	1.307	1.263	1.438	1.549	1.511	1.529	1.555	1.501		946.6	0.6928	1.3414	0.5934	1.529		0.333979									0.68	1.607	0.663
																																#DIV/0!	#DIV/0!	#DIV/0!	#DIV/0!	#DIV/0!		#DIV/0!
																																#DIV/0!	#DIV/0!	#DIV/0!	#DIV/0!	#DIV/0!		#DIV/0!
																																#DIV/0!	#DIV/0!	#DIV/0!	#DIV/0!	#DIV/0!		#DIV/0!
13	0	1	GATE13a_00AEc4fPL_d0000	1366337		58	46	91	50	57	0.776	0.753	0.838	0.76	0.786	0.583	0.624	0.62	0.615	0.631	1.172	1.228	1.02	1.216	1.153	1.65	1.475	1.521	1.504	1.493		60.4	0.7826	1.1578	0.6146	1.5286		9.98873	0.220424		0.662	-0.0636		1.4186	-0.094		0.739	1.48	0.757
			GATE13a_00AEc4fPL_d0100			382	324	303	308	211	0.843	0.812	0.795	0.808	0.737	0.647	0.657	0.662	0.665	0.67	0.999	1.09	1.134	1.103	1.259	1.471	1.466	1.46	1.398	1.422		305.6	0.799	1.117	0.6602	1.4434		1.61779									0.731	1.489	0.732
			GATE13a_00AEc4fPL_d0300			761	520	629	700	440	0.819	0.737	0.765	0.798	0.711	0.652	0.656	0.668	0.665	0.666	1.067	1.26	1.202	1.129	1.311	1.549	1.442	1.445	1.439	1.415		610	0.766	1.1938	0.6614	1.458		0.654845									0.744	1.453	0.755
			GATE13a_00AEc4fPL_d0400			827	877	938	721	509	0.776	0.793	0.807	0.748	0.694	0.646	0.661	0.671	0.668	0.664	1.173	1.137	1.102	1.242	1.343	1.524	1.42	1.455	1.414	1.444		774.4	0.7636	1.1994	0.662	1.4514		0.491561									0.747	1.448	0.746
			GATE13a_00AEc4fPL_d0301			904	1151	1131	1160	736	0.718	0.753	0.748	0.753	0.683	0.641	0.664	0.669	0.661	0.668	1.294	1.227	1.239	1.231	1.362	1.475	1.409	1.408	1.401	1.4		1016.4	0.731	1.2706	0.6606	1.4186		0.220424									0.737	1.478	0.759
																																#DIV/0!	#DIV/0!	#DIV/0!	#DIV/0!	#DIV/0!		#DIV/0!
																																#DIV/0!	#DIV/0!	#DIV/0!	#DIV/0!	#DIV/0!		#DIV/0!
																																#DIV/0!	#DIV/0!	#DIV/0!	#DIV/0!	#DIV/0!		#DIV/0!
		0	GATE13a_00AEc4f0L_d0000			86	89	91	333	52	0.735	0.713	0.731	0.873	0.665	0.547	0.591	0.586	0.581	0.592	1.264	1.308	1.277	0.915	1.392	1.613	1.554	1.521	1.646	1.534		130.2	0.7434	1.2312	0.5794	1.5736		4.53883	0.188688		0.5984			1.5126			0.687	1.589	0.665
			GATE13a_00AEc4f0L_d0100			368	350	397	536	226	0.704	0.694	0.714	0.782	0.65	0.585	0.612	0.599	0.588	0.604	1.32	1.343	1.309	1.167	1.417	1.546	1.486	1.518	1.551	1.496		375.4	0.7088	1.3112	0.5976	1.5194		0.92806									0.698	1.575	0.69
			GATE13a_00AEc4f0L_d0300			588	722	699	715	492	0.662	0.699	0.695	0.709	0.635	0.585	0.609	0.602	0.584	0.609	1.392	1.335	1.342	1.32	1.44	1.55	1.493	1.501	1.529	1.49		643.2	0.68	1.3658	0.5978	1.5126		0.38179									0.699	1.581	0.715
			GATE13a_00AEc4f0L_d0400			750	887	792	560	642	0.669	0.708	0.68	0.625	0.636	0.586	0.604	0.601	0.575	0.609	1.381	1.318	1.37	1.462	1.438	1.55	1.503	1.501	1.523	1.488		726.2	0.6636	1.3938	0.595	1.513		0.275869									0.699	1.58	0.714
			GATE13a_00AEc4f0L_d0301			1396	1249	1267	1295	904	0.706	0.673	0.68	0.688	0.628	0.594	0.607	0.601	0.585	0.605	1.317	1.38	1.37	1.358	1.451	1.538	1.501	1.494	1.535	1.498		1222.2	0.675	1.3752	0.5984	1.5132		0.188688									0.701	1.604	0.701
																																#DIV/0!	#DIV/0!	#DIV/0!	#DIV/0!	#DIV/0!		#DIV/0!
																																#DIV/0!	#DIV/0!	#DIV/0!	#DIV/0!	#DIV/0!		#DIV/0!
																																#DIV/0!	#DIV/0!	#DIV/0!	#DIV/0!	#DIV/0!		#DIV/0!
18	0	1	GATE18d_00AEc4fPL_d0000	753601		76	87	92	52	39	0.761	0.768	0.755	0.727	0.7	0.615	0.639	0.637	0.627	0.648	1.208	1.195	1.225	1.285	1.331	1.531	1.507	1.446	1.46	1.489		69.2	0.7422	1.2488	0.6332	1.4866		5.42706	0.201915		0.6552	-0.0544		1.4224	-0.0886		0.748	1.472	0.786
			GATE18d_00AEc4fPL_d0100			281	275	381	211	138	0.776	0.77	0.82	0.737	0.693	0.636	0.656	0.66	0.646	0.661	1.172	1.19	1.07	1.266	1.345	1.469	1.42	1.459	1.425	1.406		257.2	0.7592	1.2086	0.6518	1.4358		1.35526									0.758	1.454	0.767
			GATE18d_00AEc4fPL_d0300			564	416	453	387	262	0.784	0.72	0.728	0.717	0.67	0.636	0.658	0.664	0.652	0.666	1.154	1.294	1.281	1.305	1.384	1.491	1.41	1.393	1.41	1.408		416.4	0.7238	1.2836	0.6552	1.4224		0.508751									0.75	1.467	0.771
			GATE18d_00AEc4fPL_d0400			618	553	520	507	278	0.766	0.739	0.725	0.728	0.645	0.634	0.659	0.654	0.646	0.661	1.194	1.257	1.287	1.283	1.424	1.477	1.413	1.424	1.426	1.434		495.2	0.7206	1.289	0.6508	1.4348		0.452407									0.734	1.496	0.762
			GATE18d_00AEc4fPL_d0301			1052	843	1189	1007	807	0.729	0.686	0.744	0.719	0.689	0.641	0.656	0.658	0.643	0.668	1.272	1.358	1.248	1.301	1.351	1.475	1.427	1.411	1.446	1.417		979.6	0.7134	1.306	0.6532	1.4352		0.201915									0.758	1.487	0.784
																																#DIV/0!	#DIV/0!	#DIV/0!	#DIV/0!	#DIV/0!		#DIV/0!
																																#DIV/0!	#DIV/0!	#DIV/0!	#DIV/0!	#DIV/0!		#DIV/0!
																																#DIV/0!	#DIV/0!	#DIV/0!	#DIV/0!	#DIV/0!		#DIV/0!
		0	GATE18d_00AEc4f0L_d0000			162	121	87	107	68	0.75	0.712	0.684	0.71	0.669	0.578	0.605	0.592	0.578	0.616	1.231	1.311	1.363	1.32	1.387	1.609	1.552	1.504	1.516	1.477		109	0.705	1.3224	0.5938	1.5316		3.23218	0.212172		0.6008			1.511			0.676	1.619	0.687
			GATE18d_00AEc4f0L_d0100			318	303	271	354	193	0.732	0.714	0.705	0.753	0.66	0.602	0.607	0.594	0.59	0.611	1.267	1.306	1.325	1.233	1.401	1.542	1.501	1.515	1.533	1.496		287.8	0.7128	1.3064	0.6008	1.5174		1.22029									0.697	1.573	0.677
			GATE18d_00AEc4f0L_d0300			366	396	405	423	312	0.675	0.689	0.686	0.709	0.656	0.595	0.6	0.597	0.58	0.607	1.371	1.352	1.359	1.32	1.407	1.547	1.533	1.5	1.591	1.497		380.4	0.683	1.3618	0.5958	1.5336		0.758023									0.683	1.589	0.662
			GATE18d_00AEc4f0L_d0400			370	388	486	470	233	0.649	0.663	0.708	0.711	0.6	0.593	0.601	0.595	0.579	0.601	1.414	1.396	1.319	1.317	1.491	1.531	1.501	1.526	1.557	1.499		389.4	0.6662	1.3874	0.5938	1.5228		0.585575									0.694	1.588	0.694
			GATE18d_00AEc4f0L_d0301			842	693	919	781	526	0.669	0.637	0.678	0.658	0.61	0.587	0.597	0.598	0.583	0.605	1.382	1.438	1.374	1.41	1.477	1.539	1.505	1.501	1.517	1.493		752.2	0.6504	1.4162	0.594	1.511		0.212172									0.685	1.618	0.676
																																#DIV/0!	#DIV/0!	#DIV/0!	#DIV/0!	#DIV/0!		#DIV/0!
																																#DIV/0!	#DIV/0!	#DIV/0!	#DIV/0!	#DIV/0!		#DIV/0!
																																#DIV/0!	#DIV/0!	#DIV/0!	#DIV/0!	#DIV/0!		#DIV/0!
8	1	1	GATE8a_B6AEc4fPL_d0000	1405121		72	81	81	89	74	0.825	0.837	0.838	0.862	0.827	0.651	0.681	0.666	0.666	0.694	1.051	1.021	1.02	0.951	1.051	1.523	1.406	1.409	1.481	1.439		79.4	0.8378	1.0188	0.6716	1.4516		8.11626	2.57454		0.6732	-0.0862		1.4114	-0.1096		0.721	1.503	0.678
			GATE8a_B6AEc4fPL_d0100			83	81	119	113	57	0.819	0.818	0.865	0.866	0.769	0.665	0.681	0.67	0.662	0.688	1.068	1.075	0.937	0.936	1.193	1.428	1.439	1.474	1.548	1.363		90.6	0.8274	1.0418	0.6732	1.4504		6.69925									0.721	1.502	0.671
			GATE8a_B6AEc4fPL_d0300			98	117	89	109	77	0.808	0.833	0.795	0.835	0.762	0.666	0.68	0.669	0.66	0.688	1.094	1.032	1.134	1.032	1.207	1.46	1.398	1.389	1.462	1.389		98	0.8066	1.0998	0.6726	1.4196		4.85172									0.734	1.477	0.688
			GATE8a_B6AEc4fPL_d0400			98	113	86	106	123	0.8	0.818	0.781	0.819	0.835	0.668	0.677	0.669	0.661	0.688	1.115	1.072	1.167	1.075	1.027	1.449	1.478	1.386	1.558	1.479		105.2	0.8106	1.0912	0.6726	1.47		5.35349									0.731	1.481	0.692
			GATE8a_B6AEc4fPL_d0301			178	178	173	168	177	0.803	0.807	0.804	0.797	0.807	0.664	0.676	0.659	0.654	0.689	1.107	1.102	1.112	1.131	1.101	1.428	1.398	1.427	1.429	1.375		174.8	0.8036	1.1106	0.6684	1.4114		2.57454									0.733	1.486	0.707
																																#DIV/0!	#DIV/0!	#DIV/0!	#DIV/0!	#DIV/0!		#DIV/0!
																																#DIV/0!	#DIV/0!	#DIV/0!	#DIV/0!	#DIV/0!		#DIV/0!
																																#DIV/0!	#DIV/0!	#DIV/0!	#DIV/0!	#DIV/0!		#DIV/0!
		0	GATE8a_B6AEc4f0L_d0000			275	287	321	230	124	0.677	0.682	0.693	0.663	0.623	0.577	0.594	0.584	0.569	0.605	1.369	1.365	1.347	1.403	1.458	1.578	1.508	1.514	1.575	1.493		247.4	0.6676	1.3884	0.5858	1.5336		1.00188	0.199842		0.587			1.521			0.65	1.669	0.675
			GATE8a_B6AEc4f0L_d0100			393	454	364	297	227	0.695	0.705	0.68	0.665	0.646	0.574	0.594	0.583	0.575	0.609	1.338	1.323	1.371	1.399	1.423	1.577	1.518	1.521	1.533	1.511		347	0.6782	1.3708	0.587	1.532		0.791403									0.657	1.647	0.671
			GATE8a_B6AEc4f0L_d0300			482	378	476	260	2	0.7	0.66	0.694	0.64	0.313	0.578	0.599	0.584	0.58	0.007	1.328	1.402	1.346	1.439	1.877	1.569	1.496	1.521	1.507	3.174		319.6	0.6014	1.4784	0.4696	1.8534		2.4986									0.646	1.825	0.657
			GATE8a_B6AEc4f0L_d0400			354	295	464	321	369	0.652	0.636	0.675	0.65	0.655	0.571	0.593	0.582	0.574	0.611	1.41	1.44	1.378	1.423	1.408	1.561	1.502	1.537	1.525	1.511		360.6	0.6536	1.4118	0.5862	1.5272		0.545927									0.656	1.654	0.669
			GATE8a_B6AEc4f0L_d0301			943	640	1080	1012	475	0.655	0.627	0.673	0.664	0.608	0.573	0.59	0.581	0.578	0.602	1.404	1.454	1.381	1.401	1.48	1.559	1.507	1.528	1.515	1.496		830	0.6454	1.424	0.5848	1.521		0.199842									0.653	1.669	0.66
																																#DIV/0!	#DIV/0!	#DIV/0!	#DIV/0!	#DIV/0!		#DIV/0!
																																#DIV/0!	#DIV/0!	#DIV/0!	#DIV/0!	#DIV/0!		#DIV/0!
																																#DIV/0!	#DIV/0!	#DIV/0!	#DIV/0!	#DIV/0!		#DIV/0!
9	1	1	GATE9a_B6AEc4fPL_d0000	1453633		55	59	787	627	41	0.854	0.868	0.992	0.99	0.807	0.592	0.623	0.643	0.621	0.63	0.966	0.928	0.232	0.265	1.102	1.679	1.516	1.508	1.567	1.604		313.8	0.9022	0.6986	0.6218	1.5748		4.49055	0.996046		0.6684	-0.0738		1.4284	-0.0816		0.723	1.5	0.692
			GATE9a_B6AEc4fPL_d0100			134	132	288	179	122	0.842	0.838	0.938	0.873	0.823	0.621	0.656	0.639	0.646	0.672	1.003	1.018	0.647	0.912	1.058	1.533	1.43	1.518	1.53	1.406		171	0.8628	0.9276	0.6468	1.4834		5.02519									0.739	1.487	0.727
			GATE9a_B6AEc4fPL_d0300			192	200	214	190	158	0.827	0.825	0.847	0.826	0.785	0.622	0.663	0.627	0.645	0.679	1.046	1.054	0.992	1.055	1.154	1.52	1.442	1.505	1.478	1.397		190.8	0.822	1.0602	0.6472	1.4684		3.30564									0.726	1.536	0.71
			GATE9a_B6AEc4fPL_d0400			175	234	214	204	156	0.8	0.845	0.83	0.804	0.756	0.626	0.662	0.64	0.653	0.674	1.116	0.998	1.041	1.112	1.22	1.5	1.446	1.475	1.444	1.401		196.6	0.807	1.0974	0.651	1.4532		2.77998									0.733	1.524	0.716
			GATE9a_B6AEc4fPL_d0301			626	612	788	937	702	0.843	0.843	0.878	0.892	0.858	0.643	0.675	0.665	0.67	0.689	1	1.005	0.893	0.847	0.957	1.478	1.41	1.428	1.432	1.394		733	0.8628	0.9404	0.6684	1.4284		0.996046									0.741	1.524	0.718
																																#DIV/0!	#DIV/0!	#DIV/0!	#DIV/0!	#DIV/0!		#DIV/0!
																																#DIV/0!	#DIV/0!	#DIV/0!	#DIV/0!	#DIV/0!		#DIV/0!
																																#DIV/0!	#DIV/0!	#DIV/0!	#DIV/0!	#DIV/0!		#DIV/0!
		0	GATE9a_B6AEc4f0L_d0000			176	115	111	92	46	0.794	0.743	0.743	0.717	0.64	0.561	0.596	0.582	0.576	0.599	1.13	1.252	1.252	1.307	1.433	1.629	1.531	1.599	1.572	1.513		108	0.7274	1.2748	0.5828	1.5688		4.67094	0.181151		0.5946			1.51			0.675	1.614	0.675
			GATE9a_B6AEc4f0L_d0100			83	198	74	157	64	0.641	0.726	0.646	0.712	0.626	0.573	0.602	0.582	0.574	0.606	1.427	1.283	1.426	1.314	1.454	1.574	1.507	1.538	1.542	1.5		115.2	0.6702	1.3808	0.5874	1.5322		2.23738									0.659	1.65	0.673
			GATE9a_B6AEc4f0L_d0300			216	287	260	216	110	0.693	0.723	0.716	0.692	0.623	0.581	0.594	0.592	0.584	0.606	1.34	1.288	1.304	1.352	1.458	1.56	1.542	1.517	1.511	1.492		217.8	0.6894	1.3484	0.5914	1.5244		1.36639									0.691	1.609	0.704
			GATE9a_B6AEc4f0L_d0400			321	333	175	278	142	0.733	0.729	0.652	0.709	0.637	0.583	0.606	0.588	0.584	0.611	1.264	1.278	1.417	1.32	1.437	1.577	1.527	1.513	1.565	1.484		249.8	0.692	1.3432	0.5944	1.5332		1.27962									0.685	1.597	0.715
			GATE9a_B6AEc4f0L_d0301			1024	1469	927	705	452	0.671	0.707	0.651	0.633	0.601	0.585	0.61	0.603	0.574	0.601	1.379	1.319	1.419	1.45	1.49	1.545	1.489	1.492	1.523	1.501		915.4	0.6526	1.4114	0.5946	1.51		0.181151									0.683	1.639	0.723
																																#DIV/0!	#DIV/0!	#DIV/0!	#DIV/0!	#DIV/0!		#DIV/0!
																																#DIV/0!	#DIV/0!	#DIV/0!	#DIV/0!	#DIV/0!		#DIV/0!
																																#DIV/0!	#DIV/0!	#DIV/0!	#DIV/0!	#DIV/0!		#DIV/0!
12	1	1	GATE12a_B6AEc4fPL_d0000	2038081		48	69	70	74	53	0.802	0.843	0.848	0.865	0.811	0.666	0.686	0.673	0.666	0.694	1.111	1.004	0.992	0.943	1.091	1.469	1.374	1.409	1.458	1.423		62.8	0.8338	1.0282	0.677	1.4266		9.37068	1.48228		0.6844	-0.0894		1.411	-0.0994		0.765	1.408	0.721
			GATE12a_B6AEc4fPL_d0100			110	110	125	127	161	0.812	0.805	0.825	0.822	0.85	0.67	0.687	0.68	0.679	0.704	1.086	1.107	1.056	1.066	0.981	1.417	1.38	1.396	1.423	1.439		126.6	0.8228	1.0592	0.684	1.411		4.06262									0.756	1.451	0.725
			GATE12a_B6AEc4fPL_d0300			288	272	289	258	274	0.852	0.84	0.851	0.83	0.845	0.671	0.685	0.683	0.677	0.706	0.971	1.013	0.98	1.043	0.996	1.453	1.435	1.438	1.434	1.412		276.2	0.8436	1.0006	0.6844	1.4344		2.29486									0.747	1.473	0.7
			GATE12a_B6AEc4fPL_d0400			291	323	289	317	308	0.818	0.831	0.814	0.834	0.829	0.67	0.68	0.681	0.68	0.705	1.069	1.038	1.084	1.034	1.042	1.442	1.454	1.409	1.382	1.419		305.6	0.8252	1.0534	0.6832	1.4212		1.76161									0.751	1.468	0.705
			GATE12a_B6AEc4fPL_d0301			275	271	376	293	465	0.774	0.772	0.822	0.779	0.844	0.647	0.675	0.661	0.657	0.687	1.176	1.186	1.063	1.175	1	1.503	1.421	1.46	1.448	1.425		336	0.7982	1.12	0.6654	1.4514		1.48228									0.727	1.582	0.681
																																#DIV/0!	#DIV/0!	#DIV/0!	#DIV/0!	#DIV/0!		#DIV/0!
																																#DIV/0!	#DIV/0!	#DIV/0!	#DIV/0!	#DIV/0!		#DIV/0!
																																#DIV/0!	#DIV/0!	#DIV/0!	#DIV/0!	#DIV/0!		#DIV/0!
		0	GATE12a_B6AEc4f0L_d0000			164	144	194	206	130	0.686	0.673	0.703	0.712	0.663	0.584	0.595	0.591	0.584	0.609	1.353	1.382	1.33	1.316	1.397	1.543	1.643	1.499	1.502	1.533		167.6	0.6874	1.3556	0.5926	1.544		1.8969	0.254612		0.595			1.5104			0.69	1.584	0.698
			GATE12a_B6AEc4f0L_d0100			309	291	298	299	238	0.717	0.698	0.701	0.707	0.678	0.589	0.602	0.592	0.589	0.602	1.296	1.336	1.333	1.324	1.371	1.566	1.499	1.554	1.601	1.511		287	0.7002	1.332	0.5948	1.5462		1.25478									0.693	1.566	0.688
			GATE12a_B6AEc4f0L_d0300			371	343	318	381	314	0.695	0.679	0.669	0.696	0.669	0.587	0.596	0.587	0.587	0.596	1.336	1.37	1.389	1.344	1.386	1.578	1.502	1.516	1.516	1.561		345.4	0.6816	1.365	0.5906	1.5346		0.8314									0.691	1.576	0.684
			GATE12a_B6AEc4f0L_d0400			440	355	430	412	392	0.713	0.664	0.7	0.703	0.701	0.579	0.596	0.586	0.587	0.595	1.303	1.395	1.334	1.332	1.329	1.609	1.529	1.535	1.53	1.524		405.8	0.6962	1.3386	0.5886	1.5454		0.865801									0.702	1.553	0.688
			GATE12a_B6AEc4f0L_d0301			978	770	921	1027	687	0.696	0.642	0.678	0.713	0.635	0.591	0.597	0.593	0.592	0.602	1.334	1.43	1.372	1.312	1.44	1.539	1.502	1.508	1.506	1.497		876.6	0.6728	1.3776	0.595	1.5104		0.254612									0.715	1.553	0.693
																																#DIV/0!	#DIV/0!	#DIV/0!	#DIV/0!	#DIV/0!		#DIV/0!
																																#DIV/0!	#DIV/0!	#DIV/0!	#DIV/0!	#DIV/0!		#DIV/0!
																																#DIV/0!	#DIV/0!	#DIV/0!	#DIV/0!	#DIV/0!		#DIV/0!
13	1	1	GATE13a_B6AEc4fPL_d0000	1644865		58	48	30	47	37	0.909	0.884	0.848	0.886	0.853	0.627	0.633	0.622	0.645	0.656	0.776	0.874	0.993	0.869	0.974	1.521	1.514	1.506	1.524	1.46		44	0.876	0.8972	0.6366	1.505		21.6991	1.41623		0.6842	-0.0852		1.4188	-0.0914		0.742	1.478	0.725
			GATE13a_B6AEc4fPL_d0100			123	151	193	141	149	0.833	0.861	0.89	0.844	0.857	0.651	0.669	0.676	0.67	0.698	1.029	0.949	0.852	1.005	0.96	1.464	1.445	1.443	1.405	1.394		151.4	0.857	0.959	0.6728	1.4302		4.62587									0.756	1.43	0.723
			GATE13a_B6AEc4fPL_d0300			233	377	447	301	299	0.807	0.881	0.895	0.847	0.839	0.661	0.693	0.683	0.681	0.703	1.097	0.884	0.832	0.996	1.014	1.493	1.397	1.44	1.379	1.385		331.4	0.8538	0.9646	0.6842	1.4188		2.00314									0.76	1.411	0.744
			GATE13a_B6AEc4fPL_d0400			387	349	470	404	318	0.847	0.826	0.866	0.845	0.811	0.655	0.685	0.679	0.675	0.7	0.988	1.051	0.933	1.002	1.09	1.522	1.458	1.497	1.409	1.374		385.6	0.839	1.0128	0.6788	1.452		1.67797									0.755	1.421	0.729
			GATE13a_B6AEc4fPL_d0301			379	410	510	473	542	0.813	0.829	0.858	0.846	0.866	0.645	0.682	0.674	0.658	0.693	1.081	1.043	0.96	0.999	0.934	1.487	1.397	1.433	1.509	1.388		462.8	0.8424	1.0034	0.6704	1.4428		1.41623									0.741	1.518	0.709
																																#DIV/0!	#DIV/0!	#DIV/0!	#DIV/0!	#DIV/0!		#DIV/0!
																																#DIV/0!	#DIV/0!	#DIV/0!	#DIV/0!	#DIV/0!		#DIV/0!
																																#DIV/0!	#DIV/0!	#DIV/0!	#DIV/0!	#DIV/0!		#DIV/0!
		0	GATE13a_B6AEc4f0L_d0000			65	129	2	2	77	0.691	0.743	0.376	0.381	0.709	0.573	0.608	0.002	0.028	0.61	1.345	1.248	1.895	1.865	1.318	1.561	1.553	4.672	4.118	1.492		55	0.58	1.5342	0.3642	2.6792		57.1614	0.224547		0.599			1.5102			0.641	2.311	0.63
			GATE13a_B6AEc4f0L_d0100			233	361	245	317	242	0.654	0.73	0.678	0.711	0.667	0.59	0.613	0.596	0.588	0.608	1.406	1.276	1.374	1.316	1.39	1.535	1.486	1.503	1.507	1.52		279.6	0.688	1.3524	0.599	1.5102		0.9422									0.692	1.602	0.68
			GATE13a_B6AEc4f0L_d0300			413	477	400	566	388	0.663	0.69	0.662	0.732	0.654	0.589	0.605	0.591	0.58	0.611	1.392	1.351	1.4	1.275	1.41	1.545	1.493	1.505	1.53	1.496		448.8	0.6802	1.3656	0.5952	1.5138		0.554795									0.682	1.606	0.676
			GATE13a_B6AEc4f0L_d0400			489	500	521	503	439	0.668	0.674	0.681	0.678	0.652	0.588	0.603	0.591	0.583	0.609	1.383	1.379	1.368	1.377	1.413	1.539	1.513	1.549	1.508	1.491		490.4	0.6706	1.384	0.5948	1.52		0.466249									0.684	1.597	0.683
			GATE13a_B6AEc4f0L_d0301			913	821	1045	878	711	0.675	0.646	0.699	0.66	0.632	0.588	0.605	0.591	0.582	0.606	1.372	1.425	1.336	1.407	1.445	1.539	1.496	1.519	1.52	1.494		873.6	0.6624	1.397	0.5944	1.5136		0.224547									0.692	1.609	0.675
																																#DIV/0!	#DIV/0!	#DIV/0!	#DIV/0!	#DIV/0!		#DIV/0!
																																#DIV/0!	#DIV/0!	#DIV/0!	#DIV/0!	#DIV/0!		#DIV/0!
																																#DIV/0!	#DIV/0!	#DIV/0!	#DIV/0!	#DIV/0!		#DIV/0!
18	1	1	GATE18d_B6AEc4fPL_d0000	1032129		48	56	41	62	41	0.835	0.847	0.813	0.857	0.799	0.632	0.656	0.639	0.643	0.672	1.023	0.993	1.087	0.965	1.121	1.504	1.442	1.451	1.504	1.413		49.6	0.8302	1.0378	0.6484	1.4628		13.2149	1.40553		0.6884	-0.0924		1.3742	-0.141		0.742	1.47	0.678
			GATE18d_B6AEc4fPL_d0100			122	99	200	128	87	0.814	0.783	0.88	0.823	0.769	0.66	0.681	0.67	0.68	0.685	1.078	1.16	0.889	1.064	1.191	1.446	1.376	1.43	1.379	1.378		127.2	0.8138	1.0764	0.6752	1.4018		3.78877									0.767	1.41	0.712
			GATE18d_B6AEc4fPL_d0300			198	262	286	347	298	0.79	0.829	0.841	0.86	0.846	0.676	0.679	0.683	0.683	0.703	1.14	1.044	1.011	0.957	0.995	1.409	1.402	1.391	1.389	1.359		278.2	0.8332	1.0294	0.6848	1.39		1.8928									0.748	1.454	0.692
			GATE18d_B6AEc4fPL_d0400			230	367	308	295	280	0.782	0.844	0.817	0.811	0.805	0.682	0.69	0.677	0.684	0.709	1.159	1.001	1.078	1.094	1.107	1.392	1.382	1.388	1.379	1.33		296	0.8118	1.0878	0.6884	1.3742		1.40553									0.752	1.46	0.713
			GATE18d_B6AEc4fPL_d0301			296	272	365	292	268	0.788	0.777	0.827	0.787	0.775	0.666	0.675	0.664	0.67	0.69	1.143	1.173	1.05	1.156	1.177	1.517	1.44	1.498	1.427	1.429		298.6	0.7908	1.1398	0.673	1.4622		1.60432									0.739	1.634	0.712
																																#DIV/0!	#DIV/0!	#DIV/0!	#DIV/0!	#DIV/0!		#DIV/0!
																																#DIV/0!	#DIV/0!	#DIV/0!	#DIV/0!	#DIV/0!		#DIV/0!
																																#DIV/0!	#DIV/0!	#DIV/0!	#DIV/0!	#DIV/0!		#DIV/0!
		0	GATE18d_B6AEc4f0L_d0000			103	116	90	131	75	0.69	0.692	0.674	0.717	0.659	0.587	0.594	0.586	0.572	0.613	1.347	1.348	1.382	1.307	1.404	1.541	1.514	1.514	1.546	1.48		103	0.6864	1.3576	0.5904	1.519		2.65412	0.263471		0.596			1.5152			0.679	1.614	0.669
			GATE18d_B6AEc4f0L_d0100			202	283	171	256	181	0.672	0.716	0.643	0.696	0.655	0.583	0.606	0.59	0.583	0.609	1.376	1.303	1.431	1.345	1.409	1.544	1.516	1.499	1.521	1.511		218.6	0.6764	1.3728	0.5942	1.5182		1.11939									0.679	1.63	0.672
			GATE18d_B6AEc4f0L_d0300			339	346	365	400	295	0.672	0.667	0.683	0.699	0.647	0.584	0.605	0.588	0.583	0.607	1.377	1.39	1.364	1.339	1.422	1.568	1.488	1.512	1.573	1.524		349	0.6736	1.3784	0.5934	1.533		0.746512									0.681	1.595	0.688
			GATE18d_B6AEc4f0L_d0400			296	377	453	435	259	0.633	0.661	0.69	0.7	0.608	0.58	0.598	0.582	0.582	0.603	1.438	1.4	1.352	1.337	1.481	1.548	1.5	1.69	1.508	1.496		364	0.6584	1.4016	0.589	1.5484		0.684714									0.678	1.606	0.682
			GATE18d_B6AEc4f0L_d0301			972	834	944	826	557	0.704	0.661	0.694	0.672	0.611	0.587	0.607	0.595	0.586	0.605	1.32	1.399	1.345	1.387	1.476	1.547	1.489	1.535	1.512	1.493		826.6	0.6684	1.3854	0.596	1.5152		0.263471									0.683	1.6	0.658
																																#DIV/0!	#DIV/0!	#DIV/0!	#DIV/0!	#DIV/0!		#DIV/0!
																																#DIV/0!	#DIV/0!	#DIV/0!	#DIV/0!	#DIV/0!		#DIV/0!
																																#DIV/0!	#DIV/0!	#DIV/0!	#DIV/0!	#DIV/0!		#DIV/0!
[truncated: 24 more columns]

## Sheet: GATE3_c5
																																															CASF2016
				Parameters		Epoch					Training R					Validation R					Training RMSE					Validation RMSE						Epoch	Training R	Training RMSE	Validation R	Validation RMSE		Overfitting			Val R			Val RMSE			Complete		Filtered C5
																																															R	RMSE	R
Arch	Emb	Prot
8	0	1	GATE8a_00AEc5PL_d0000	987329		358	319	443	284	406	0.855	0.84	0.884	0.83	0.87	0.725	0.711	0.708	0.704	0.738	0.951	0.995	0.856	1.02	0.895	1.281	1.301	1.335	1.315	1.309		362	0.8558	0.9434	0.7172	1.3082		1.4051	0.920799		0.7262	-0.0678		1.282	-0.1118		0.792	1.352	0.796
			GATE8a_00AEc5PL_d0100			511	293	437	377	375	0.891	0.815	0.869	0.846	0.84	0.728	0.721	0.714	0.721	0.738	0.831	1.061	0.906	0.975	0.986	1.287	1.275	1.354	1.291	1.294		398.6	0.8522	0.9518	0.7244	1.3002		1.2066									0.791	1.348	0.792
			GATE8a_00AEc5PL_d0300			446	457	435	491	462	0.854	0.846	0.852	0.859	0.852	0.727	0.722	0.714	0.725	0.741	0.951	0.976	0.961	0.935	0.95	1.284	1.271	1.298	1.281	1.276		458.2	0.8526	0.9546	0.7258	1.282		0.984479									0.802	1.33	0.807
			GATE8a_00AEc5PL_d0400			651	448	429	448	502	0.898	0.836	0.84	0.84	0.848	0.731	0.719	0.719	0.721	0.741	0.805	1.005	0.994	0.99	0.963	1.287	1.277	1.295	1.284	1.271		495.6	0.8524	0.9514	0.7262	1.2828		0.920799									0.792	1.347	0.799
			GATE8a_00AEc5PL_d0301																													#DIV/0!	#DIV/0!	#DIV/0!	#DIV/0!	#DIV/0!		#DIV/0!
																																#DIV/0!	#DIV/0!	#DIV/0!	#DIV/0!	#DIV/0!		#DIV/0!
																																#DIV/0!	#DIV/0!	#DIV/0!	#DIV/0!	#DIV/0!		#DIV/0!
																																#DIV/0!	#DIV/0!	#DIV/0!	#DIV/0!	#DIV/0!		#DIV/0!
		0	GATE8a_00AEc50L_d0000			442	533	355	407	379	0.763	0.777	0.742	0.754	0.749	0.659	0.653	0.647	0.661	0.659	1.183	1.155	1.231	1.201	1.205	1.398	1.389	1.403	1.387	1.422		423.2	0.757	1.195	0.6558	1.3998		0.737926	0.491345		0.6584			1.3938			0.684	1.59	0.715
			GATE8a_00AEc50L_d0100			476	492	499	564	695	0.751	0.753	0.758	0.772	0.793	0.652	0.651	0.655	0.664	0.67	1.208	1.205	1.197	1.161	1.107	1.392	1.388	1.404	1.386	1.415		545.2	0.7654	1.1756	0.6584	1.397		0.616782									0.703	1.559	0.726
			GATE8a_00AEc50L_d0300			550	539	458	752	766	0.751	0.743	0.734	0.784	0.79	0.654	0.651	0.655	0.662	0.666	1.208	1.226	1.245	1.133	1.114	1.386	1.38	1.401	1.393	1.409		613	0.7604	1.1852	0.6576	1.3938		0.517478									0.694	1.579	0.724
			GATE8a_00AEc50L_d0400			809	568	668	529	579	0.794	0.744	0.773	0.737	0.741	0.653	0.658	0.655	0.657	0.669	1.114	1.225	1.163	1.234	1.219	1.406	1.375	1.386	1.39	1.418		630.6	0.7578	1.191	0.6584	1.395		0.491345									0.7	1.576	0.739
			GATE8a_00AEc50L_d0301																													#DIV/0!	#DIV/0!	#DIV/0!	#DIV/0!	#DIV/0!		#DIV/0!
																																#DIV/0!	#DIV/0!	#DIV/0!	#DIV/0!	#DIV/0!		#DIV/0!
																																#DIV/0!	#DIV/0!	#DIV/0!	#DIV/0!	#DIV/0!		#DIV/0!
																																#DIV/0!	#DIV/0!	#DIV/0!	#DIV/0!	#DIV/0!		#DIV/0!
14	0	1	GATE14a_00AEc5PL_d0000	1389505																												#DIV/0!	#DIV/0!	#DIV/0!	#DIV/0!	#DIV/0!
			GATE14a_00AEc5PL_d0100																													#DIV/0!	#DIV/0!	#DIV/0!	#DIV/0!	#DIV/0!
			GATE14a_00AEc5PL_d0300																													#DIV/0!	#DIV/0!	#DIV/0!	#DIV/0!	#DIV/0!
																																#DIV/0!	#DIV/0!	#DIV/0!	#DIV/0!	#DIV/0!
																																#DIV/0!	#DIV/0!	#DIV/0!	#DIV/0!	#DIV/0!
																																#DIV/0!	#DIV/0!	#DIV/0!	#DIV/0!	#DIV/0!
																																#DIV/0!	#DIV/0!	#DIV/0!	#DIV/0!	#DIV/0!
																																#DIV/0!	#DIV/0!	#DIV/0!	#DIV/0!	#DIV/0!
		0	GATE14a_00AEc50L_d0000																													#DIV/0!	#DIV/0!	#DIV/0!	#DIV/0!	#DIV/0!
			GATE14a_00AEc50L_d0100																													#DIV/0!	#DIV/0!	#DIV/0!	#DIV/0!	#DIV/0!
			GATE14a_00AEc50L_d0300																													#DIV/0!	#DIV/0!	#DIV/0!	#DIV/0!	#DIV/0!
																																#DIV/0!	#DIV/0!	#DIV/0!	#DIV/0!	#DIV/0!
																																#DIV/0!	#DIV/0!	#DIV/0!	#DIV/0!	#DIV/0!
																																#DIV/0!	#DIV/0!	#DIV/0!	#DIV/0!	#DIV/0!
																																#DIV/0!	#DIV/0!	#DIV/0!	#DIV/0!	#DIV/0!
																																#DIV/0!	#DIV/0!	#DIV/0!	#DIV/0!	#DIV/0!
9	0	1	GATE9a_00AEc5PL_d0000	757313		323	328	160	703	185	0.967	0.965	0.924	0.986	0.933	0.715	0.7	0.684	0.718	0.708	0.468	0.479	0.7	0.301	0.654	1.389	1.37	1.387	1.337	1.389		339.8	0.955	0.5204	0.705	1.3744		3.56488	2.00407		0.7282	-0.06		1.2962	-0.0886		0.781	1.359	0.782
			GATE9a_00AEc5PL_d0100			788	324	508	408	298	0.974	0.927	0.956	0.944	0.918	0.736	0.72	0.725	0.722	0.738	0.411	0.686	0.536	0.601	0.718	1.273	1.301	1.309	1.306	1.292		465.2	0.9438	0.5904	0.7282	1.2962		2.08349									0.769	1.394	0.777
			GATE9a_00AEc5PL_d0300			322	473	400	351	256	0.892	0.942	0.917	0.902	0.853	0.727	0.722	0.713	0.719	0.723	0.826	0.616	0.73	0.788	0.947	1.288	1.296	1.315	1.306	1.309		360.4	0.9012	0.7814	0.7208	1.3028		2.00711									0.764	1.419	0.761
			GATE9a_00AEc5PL_d0400			399	424	283	377	397	0.913	0.929	0.869	0.901	0.905	0.729	0.723	0.707	0.722	0.73	0.747	0.679	0.908	0.79	0.771	1.301	1.326	1.313	1.328	1.348		376	0.9034	0.779	0.7222	1.3232		2.00407									0.781	1.42	0.774
			GATE9a_00AEc5PL_d0301																													#DIV/0!	#DIV/0!	#DIV/0!	#DIV/0!	#DIV/0!		#DIV/0!											§
																																#DIV/0!	#DIV/0!	#DIV/0!	#DIV/0!	#DIV/0!		#DIV/0!
																																#DIV/0!	#DIV/0!	#DIV/0!	#DIV/0!	#DIV/0!		#DIV/0!
																																#DIV/0!	#DIV/0!	#DIV/0!	#DIV/0!	#DIV/0!		#DIV/0!
		0	GATE9a_00AEc50L_d0000			134	163	153	207	179	0.766	0.79	0.786	0.807	0.796	0.65	0.655	0.647	0.653	0.669	1.177	1.125	1.134	1.078	1.101	1.438	1.389	1.484	1.418	1.409		167.2	0.789	1.123	0.6548	1.4276		2.78218	1.01067		0.6682			1.3848			0.686	1.581	0.751
			GATE9a_00AEc50L_d0100			295	271	361	315	324	0.8	0.787	0.82	0.802	0.804	0.664	0.668	0.666	0.663	0.68	1.098	1.129	1.05	1.09	1.079	1.382	1.366	1.385	1.41	1.381		313.2	0.8026	1.0892	0.6682	1.3848		1.41246									0.69	1.57	0.741
			GATE9a_00AEc50L_d0300			406	635	542	297	404	0.806	0.855	0.834	0.763	0.794	0.661	0.666	0.667	0.663	0.681	1.083	0.95	1.013	1.179	1.104	1.382	1.388	1.384	1.385	1.389		456.8	0.8104	1.0658	0.6676	1.3856		1.04866									0.694	1.57	0.733
			GATE9a_00AEc50L_d0400			585	291	384	510	374	0.839	0.747	0.789	0.82	0.776	0.669	0.657	0.663	0.668	0.675	0.995	1.218	1.127	1.044	1.145	1.386	1.376	1.388	1.429	1.394		428.8	0.7942	1.1058	0.6664	1.3946		1.01067									0.701	1.56	0.731
			GATE9a_00AEc50L_d0301																													#DIV/0!	#DIV/0!	#DIV/0!	#DIV/0!	#DIV/0!		#DIV/0!
																																#DIV/0!	#DIV/0!	#DIV/0!	#DIV/0!	#DIV/0!		#DIV/0!
																																#DIV/0!	#DIV/0!	#DIV/0!	#DIV/0!	#DIV/0!		#DIV/0!
																																#DIV/0!	#DIV/0!	#DIV/0!	#DIV/0!	#DIV/0!		#DIV/0!
12	0	1	GATE12a_00AEc5PL_d0000	1759553																												#DIV/0!	#DIV/0!	#DIV/0!	#DIV/0!	#DIV/0!
			GATE12a_00AEc5PL_d0100																													#DIV/0!	#DIV/0!	#DIV/0!	#DIV/0!	#DIV/0!
			GATE12a_00AEc5PL_d0300																													#DIV/0!	#DIV/0!	#DIV/0!	#DIV/0!	#DIV/0!
			GATE12a_00AEc5PL_d0400																													#DIV/0!	#DIV/0!	#DIV/0!	#DIV/0!	#DIV/0!
			GATE12a_00AEc5PL_d0301																													#DIV/0!	#DIV/0!	#DIV/0!	#DIV/0!	#DIV/0!
																																#DIV/0!	#DIV/0!	#DIV/0!	#DIV/0!	#DIV/0!
																																#DIV/0!	#DIV/0!	#DIV/0!	#DIV/0!	#DIV/0!
																																#DIV/0!	#DIV/0!	#DIV/0!	#DIV/0!	#DIV/0!
		0	GATE12a_00AEc50L_d0000																													#DIV/0!	#DIV/0!	#DIV/0!	#DIV/0!	#DIV/0!
			GATE12a_00AEc50L_d0100																													#DIV/0!	#DIV/0!	#DIV/0!	#DIV/0!	#DIV/0!
			GATE12a_00AEc50L_d0300																													#DIV/0!	#DIV/0!	#DIV/0!	#DIV/0!	#DIV/0!
			GATE12a_00AEc50L_d0400																													#DIV/0!	#DIV/0!	#DIV/0!	#DIV/0!	#DIV/0!
			GATE12a_00AEc50L_d0301																													#DIV/0!	#DIV/0!	#DIV/0!	#DIV/0!	#DIV/0!
																																#DIV/0!	#DIV/0!	#DIV/0!	#DIV/0!	#DIV/0!
																																#DIV/0!	#DIV/0!	#DIV/0!	#DIV/0!	#DIV/0!
																																#DIV/0!	#DIV/0!	#DIV/0!	#DIV/0!	#DIV/0!
13	0	1	GATE13a_00AEc5PL_d0000	1366337		51	125	113	94	119	0.8	0.898	0.894	0.859	0.9	0.712	0.698	0.699	0.712	0.717	1.099	0.806	0.823	0.933	0.791	1.297	1.376	1.373	1.323	1.343		100.4	0.8702	0.8904	0.7076	1.3424		6.36234	0.523456		0.7516	-0.0784		1.2406	-0.1374		0.788	1.35	0.801
			GATE13a_00AEc5PL_d0100			485	386	440	370	620	0.916	0.882	0.903	0.878	0.939	0.756	0.751	0.737	0.751	0.763	0.734	0.865	0.786	0.873	0.625	1.217	1.217	1.302	1.225	1.242		460.2	0.9036	0.7766	0.7516	1.2406		1.34148									0.786	1.352	0.779
			GATE13a_00AEc5PL_d0300			787	713	639	650	720	0.896	0.877	0.859	0.864	0.876	0.751	0.752	0.738	0.748	0.762	0.811	0.879	0.94	0.92	0.876	1.225	1.21	1.277	1.303	1.222		701.8	0.8744	0.8852	0.7502	1.2474		0.687952									0.78	1.36	0.771
			GATE13a_00AEc5PL_d0400			744	852	751	658	805	0.85	0.877	0.854	0.819	0.867	0.749	0.75	0.735	0.735	0.759	0.964	0.879	0.954	1.047	0.906	1.237	1.215	1.289	1.254	1.242		762	0.8534	0.95	0.7456	1.2474		0.523456									0.783	1.358	0.781
			GATE13a_00AEc5PL_d0301																													#DIV/0!	#DIV/0!	#DIV/0!	#DIV/0!	#DIV/0!		#DIV/0!
																																#DIV/0!	#DIV/0!	#DIV/0!	#DIV/0!	#DIV/0!		#DIV/0!
																																#DIV/0!	#DIV/0!	#DIV/0!	#DIV/0!	#DIV/0!		#DIV/0!
																																#DIV/0!	#DIV/0!	#DIV/0!	#DIV/0!	#DIV/0!		#DIV/0!
		0	GATE13a_00AEc50L_d0000			142	141	197	152	174	0.805	0.798	0.838	0.807	0.815	0.661	0.652	0.659	0.656	0.663	1.088	1.106	1.001	1.079	1.053	1.382	1.395	1.429	1.401	1.46		161.2	0.8126	1.0654	0.6582	1.4134		3.27987	0.508125		0.6732			1.378			0.698	1.554	0.747
			GATE13a_00AEc50L_d0100			530	477	467	493	517	0.825	0.807	0.812	0.818	0.818	0.674	0.672	0.668	0.668	0.684	1.035	1.083	1.07	1.052	1.045	1.389	1.361	1.368	1.376	1.396		496.8	0.816	1.057	0.6732	1.378		0.959797									0.672	1.605	0.708
			GATE13a_00AEc50L_d0300			596	580	724	621	628	0.768	0.748	0.816	0.776	0.779	0.66	0.667	0.665	0.656	0.674	1.173	1.216	1.059	1.152	1.138	1.396	1.36	1.389	1.46	1.408		629.8	0.7774	1.1476	0.6644	1.4026		0.609408									0.683	1.584	0.718
			GATE13a_00AEc50L_d0400			771	604	677	612	622	0.814	0.733	0.777	0.74	0.74	0.66	0.657	0.661	0.655	0.664	1.062	1.246	1.154	1.227	1.221	1.409	1.373	1.403	1.406	1.42		657.2	0.7608	1.182	0.6594	1.4022		0.508125									0.686	1.579	0.728
			GATE13a_00AEc50L_d0301																													#DIV/0!	#DIV/0!	#DIV/0!	#DIV/0!	#DIV/0!		#DIV/0!
																																#DIV/0!	#DIV/0!	#DIV/0!	#DIV/0!	#DIV/0!		#DIV/0!
																																#DIV/0!	#DIV/0!	#DIV/0!	#DIV/0!	#DIV/0!		#DIV/0!
																																#DIV/0!	#DIV/0!	#DIV/0!	#DIV/0!	#DIV/0!		#DIV/0!
18	0	1	GATE18d_00AEc5PL_d0000	753601		132	162	152	113	178	0.85	0.872	0.873	0.831	0.883	0.707	0.703	0.69	0.694	0.717	0.967	0.897	0.895	1.018	0.855	1.307	1.318	1.414	1.501	1.362		147.4	0.8618	0.9264	0.7022	1.3804		4.38629	0.651476		0.7296	-0.065		1.2786	-0.114		0.782	1.376	0.802
			GATE18d_00AEc5PL_d0100			361	433	375	338	433	0.863	0.886	0.866	0.851	0.887	0.732	0.731	0.719	0.718	0.748	0.924	0.85	0.916	0.958	0.84	1.248	1.261	1.287	1.282	1.315		388	0.8706	0.8976	0.7296	1.2786		1.34589									0.795	1.345	0.799
			GATE18d_00AEc5PL_d0300			487	604	449	659	480	0.823	0.874	0.815	0.892	0.821	0.727	0.722	0.715	0.718	0.736	1.038	0.89	1.062	0.827	1.037	1.314	1.272	1.296	1.334	1.29		535.8	0.845	0.9708	0.7236	1.3012		0.852195									0.782	1.359	0.792
			GATE18d_00AEc5PL_d0400			475	457	507	544	646	0.789	0.78	0.806	0.819	0.857	0.72	0.709	0.71	0.709	0.734	1.124	1.147	1.086	1.046	0.935	1.292	1.283	1.327	1.317	1.346		525.8	0.8102	1.0676	0.7164	1.313		0.651476									0.779	1.368	0.804
			GATE18d_00AEc5PL_d0301																													#DIV/0!	#DIV/0!	#DIV/0!	#DIV/0!	#DIV/0!		#DIV/0!
																																#DIV/0!	#DIV/0!	#DIV/0!	#DIV/0!	#DIV/0!		#DIV/0!
																																#DIV/0!	#DIV/0!	#DIV/0!	#DIV/0!	#DIV/0!		#DIV/0!
																																#DIV/0!	#DIV/0!	#DIV/0!	#DIV/0!	#DIV/0!		#DIV/0!
		0	GATE18d_00AEc50L_d0000			159	233	190	306	137	0.778	0.821	0.806	0.867	0.755	0.653	0.65	0.648	0.641	0.668	1.151	1.046	1.087	0.911	1.191	1.406	1.407	1.409	1.438	1.489		205	0.8054	1.0772	0.652	1.4298		2.63804	0.868683		0.6646			1.3926			0.7	1.554	0.741
			GATE18d_00AEc50L_d0100			296	316	333	342	377	0.775	0.785	0.791	0.803	0.821	0.664	0.667	0.663	0.657	0.672	1.158	1.134	1.121	1.089	1.037	1.371	1.372	1.371	1.424	1.425		332.8	0.795	1.1078	0.6646	1.3926		1.28765									0.715	1.517	0.756
			GATE18d_00AEc50L_d0300			410	398	376	435	439	0.781	0.77	0.761	0.79	0.791	0.655	0.652	0.662	0.653	0.67	1.144	1.168	1.19	1.12	1.11	1.395	1.427	1.43	1.482	1.415		411.6	0.7786	1.1464	0.6584	1.4298		1.04577									0.691	1.566	0.743
			GATE18d_00AEc50L_d0400			414	398	458	505	383	0.765	0.75	0.791	0.811	0.735	0.656	0.646	0.659	0.652	0.665	1.177	1.212	1.121	1.069	1.23	1.391	1.398	1.412	1.429	1.408		431.6	0.7704	1.1618	0.6556	1.4076		0.868683									0.698	1.555	0.751
			GATE18d_00AEc50L_d0301																													#DIV/0!	#DIV/0!	#DIV/0!	#DIV/0!	#DIV/0!		#DIV/0!
																																#DIV/0!	#DIV/0!	#DIV/0!	#DIV/0!	#DIV/0!		#DIV/0!
																																#DIV/0!	#DIV/0!	#DIV/0!	#DIV/0!	#DIV/0!		#DIV/0!
																																#DIV/0!	#DIV/0!	#DIV/0!	#DIV/0!	#DIV/0!		#DIV/0!
8	1	1	GATE8a_B6AEc5PL_d0000	1405121		138	128	139	129	164	0.914	0.906	0.917	0.913	0.923	0.767	0.772	0.744	0.746	0.779	0.741	0.777	0.732	0.745	0.699	1.239	1.18	1.275	1.269	1.237		139.6	0.9146	0.7388	0.7616	1.24		4.7141	2.86774		0.7632	-0.106		1.2282	-0.1708		0.778	1.364	0.779
			GATE8a_B6AEc5PL_d0100			148	204	128	163	211	0.9	0.922	0.893	0.908	0.924	0.766	0.773	0.744	0.752	0.781	0.798	0.711	0.827	0.765	0.694	1.197	1.223	1.284	1.251	1.186		170.8	0.9094	0.759	0.7632	1.2282		3.59941									0.777	1.367	0.769
			GATE8a_B6AEc5PL_d0300			253	306	170	149	196	0.924	0.94	0.906	0.87	0.901	0.764	0.763	0.749	0.749	0.781	0.698	0.623	0.777	0.899	0.786	1.268	1.221	1.276	1.261	1.196		214.8	0.9082	0.7566	0.7612	1.2444		2.98338									0.781	1.356	0.774
			GATE8a_B6AEc5PL_d0400			163	249	344	172	218	0.893	0.922	0.942	0.893	0.914	0.763	0.763	0.753	0.744	0.779	0.823	0.708	0.618	0.823	0.737	1.193	1.259	1.235	1.241	1.28		229.2	0.9128	0.7418	0.7604	1.2416		2.86774									0.774	1.373	0.764
			GATE8a_B6AEc5PL_d0301																													#DIV/0!	#DIV/0!	#DIV/0!	#DIV/0!	#DIV/0!		#DIV/0!
																																#DIV/0!	#DIV/0!	#DIV/0!	#DIV/0!	#DIV/0!		#DIV/0!
																																#DIV/0!	#DIV/0!	#DIV/0!	#DIV/0!	#DIV/0!		#DIV/0!
																																#DIV/0!	#DIV/0!	#DIV/0!	#DIV/0!	#DIV/0!		#DIV/0!
		0	GATE8a_B6AEc50L_d0000			418	595	660	513	512	0.757	0.78	0.798	0.778	0.769	0.65	0.653	0.651	0.656	0.664	1.198	1.146	1.106	1.148	1.162	1.392	1.395	1.411	1.41	1.446		539.6	0.7764	1.152	0.6548	1.4108		0.73246	0.495599		0.6572			1.399			0.706	1.55	0.758
			GATE8a_B6AEc50L_d0100			623	721	545	481	536	0.783	0.795	0.768	0.747	0.763	0.655	0.658	0.654	0.656	0.663	1.139	1.111	1.176	1.214	1.174	1.397	1.384	1.414	1.39	1.41		581.2	0.7712	1.1628	0.6572	1.399		0.618382									0.716	1.527	0.759
			GATE8a_B6AEc50L_d0300			497	603	450	567	616	0.744	0.755	0.73	0.751	0.766	0.65	0.653	0.651	0.658	0.662	1.224	1.202	1.253	1.205	1.168	1.388	1.403	1.391	1.392	1.434		546.6	0.7492	1.2104	0.6548	1.4016		0.534207									0.699	1.571	0.734
			GATE8a_B6AEc50L_d0400			634	905	380	851	696	0.756	0.8	0.704	0.782	0.771	0.651	0.646	0.644	0.659	0.663	1.198	1.099	1.303	1.138	1.157	1.389	1.412	1.387	1.405	1.423		693.2	0.7626	1.179	0.6526	1.4032		0.495599									0.706	1.562	0.744
			GATE8a_B6AEc50L_d0301																													#DIV/0!	#DIV/0!	#DIV/0!	#DIV/0!	#DIV/0!		#DIV/0!
																																#DIV/0!	#DIV/0!	#DIV/0!	#DIV/0!	#DIV/0!		#DIV/0!
																																#DIV/0!	#DIV/0!	#DIV/0!	#DIV/0!	#DIV/0!		#DIV/0!
																																#DIV/0!	#DIV/0!	#DIV/0!	#DIV/0!	#DIV/0!		#DIV/0!
9	1	1	GATE9a_B6AEc5PL_d0000	1453633																												#DIV/0!	#DIV/0!	#DIV/0!	#DIV/0!	#DIV/0!
			GATE9a_B6AEc5PL_d0100																													#DIV/0!	#DIV/0!	#DIV/0!	#DIV/0!	#DIV/0!
			GATE9a_B6AEc5PL_d0300																													#DIV/0!	#DIV/0!	#DIV/0!	#DIV/0!	#DIV/0!
			GATE9a_B6AEc5PL_d0400																													#DIV/0!	#DIV/0!	#DIV/0!	#DIV/0!	#DIV/0!
			GATE9a_B6AEc5PL_d0301																													#DIV/0!	#DIV/0!	#DIV/0!	#DIV/0!	#DIV/0!
																																#DIV/0!	#DIV/0!	#DIV/0!	#DIV/0!	#DIV/0!
																																#DIV/0!	#DIV/0!	#DIV/0!	#DIV/0!	#DIV/0!
																																#DIV/0!	#DIV/0!	#DIV/0!	#DIV/0!	#DIV/0!
		0	GATE9a_B6AEc50L_d0000																													#DIV/0!	#DIV/0!	#DIV/0!	#DIV/0!	#DIV/0!
			GATE9a_B6AEc50L_d0100																													#DIV/0!	#DIV/0!	#DIV/0!	#DIV/0!	#DIV/0!
			GATE9a_B6AEc50L_d0300																													#DIV/0!	#DIV/0!	#DIV/0!	#DIV/0!	#DIV/0!
			GATE9a_B6AEc50L_d0400																													#DIV/0!	#DIV/0!	#DIV/0!	#DIV/0!	#DIV/0!
			GATE9a_B6AEc50L_d0301																													#DIV/0!	#DIV/0!	#DIV/0!	#DIV/0!	#DIV/0!
																																#DIV/0!	#DIV/0!	#DIV/0!	#DIV/0!	#DIV/0!
																																#DIV/0!	#DIV/0!	#DIV/0!	#DIV/0!	#DIV/0!
																																#DIV/0!	#DIV/0!	#DIV/0!	#DIV/0!	#DIV/0!
12	1	1	GATE12a_B6AEc5PL_d0000	2038081																												#DIV/0!	#DIV/0!	#DIV/0!	#DIV/0!	#DIV/0!
			GATE12a_B6AEc5PL_d0100																													#DIV/0!	#DIV/0!	#DIV/0!	#DIV/0!	#DIV/0!
			GATE12a_B6AEc5PL_d0300																													#DIV/0!	#DIV/0!	#DIV/0!	#DIV/0!	#DIV/0!
			GATE12a_B6AEc5PL_d0400																													#DIV/0!	#DIV/0!	#DIV/0!	#DIV/0!	#DIV/0!
			GATE12a_B6AEc5PL_d0301																													#DIV/0!	#DIV/0!	#DIV/0!	#DIV/0!	#DIV/0!
																																#DIV/0!	#DIV/0!	#DIV/0!	#DIV/0!	#DIV/0!
																																#DIV/0!	#DIV/0!	#DIV/0!	#DIV/0!	#DIV/0!
																																#DIV/0!	#DIV/0!	#DIV/0!	#DIV/0!	#DIV/0!
		0	GATE12a_B6AEc50L_d0000																													#DIV/0!	#DIV/0!	#DIV/0!	#DIV/0!	#DIV/0!
			GATE12a_B6AEc50L_d0100																													#DIV/0!	#DIV/0!	#DIV/0!	#DIV/0!	#DIV/0!
			GATE12a_B6AEc50L_d0300																													#DIV/0!	#DIV/0!	#DIV/0!	#DIV/0!	#DIV/0!
			GATE12a_B6AEc50L_d0400																													#DIV/0!	#DIV/0!	#DIV/0!	#DIV/0!	#DIV/0!
			GATE12a_B6AEc50L_d0301																													#DIV/0!	#DIV/0!	#DIV/0!	#DIV/0!	#DIV/0!
																																#DIV/0!	#DIV/0!	#DIV/0!	#DIV/0!	#DIV/0!
																																#DIV/0!	#DIV/0!	#DIV/0!	#DIV/0!	#DIV/0!
																																#DIV/0!	#DIV/0!	#DIV/0!	#DIV/0!	#DIV/0!
13	1	1	GATE13a_B6AEc5PL_d0000	1644865		221	58	208	585	45	0.975	0.911	0.975	0.991	0.89	0.755	0.747	0.74	0.763	0.75	0.409	0.754	0.406	0.248	0.828	1.242	1.245	1.254	1.223	1.288		223.4	0.9484	0.529	0.751	1.2504		4.29985	1.00355		0.7794	-0.1216		1.1932	-0.19		0.804	1.306	0.812
			GATE13a_B6AEc5PL_d0100			343	284	285	306	481	0.943	0.932	0.934	0.938	0.958	0.78	0.78	0.762	0.77	0.788	0.61	0.665	0.656	0.633	0.518	1.171	1.17	1.206	1.215	1.204		339.8	0.941	0.6164	0.776	1.1932		2.18746									0.809	1.28	0.813
			GATE13a_B6AEc5PL_d0300			634	384	296	592	358	0.936	0.898	0.879	0.933	0.891	0.786	0.782	0.767	0.775	0.787	0.645	0.805	0.875	0.659	0.826	1.172	1.166	1.223	1.325	1.206		452.8	0.9074	0.762	0.7794	1.2184		1.29324									0.821	1.241	0.829
			GATE13a_B6AEc5PL_d0400			601	613	414	491	431	0.914	0.916	0.886	0.897	0.885	0.786	0.783	0.763	0.775	0.787	0.742	0.735	0.852	0.805	0.845	1.178	1.179	1.211	1.206	1.198		510	0.8996	0.7958	0.7788	1.1944		1.00355									0.815	1.264	0.813
			GATE13a_B6AEc5PL_d0301																													#DIV/0!	#DIV/0!	#DIV/0!	#DIV/0!	#DIV/0!		#DIV/0!
																																#DIV/0!	#DIV/0!	#DIV/0!	#DIV/0!	#DIV/0!		#DIV/0!
																																#DIV/0!	#DIV/0!	#DIV/0!	#DIV/0!	#DIV/0!		#DIV/0!
																																#DIV/0!	#DIV/0!	#DIV/0!	#DIV/0!	#DIV/0!		#DIV/0!
		0	GATE13a_B6AEc50L_d0000			166	162	183	107	110	0.803	0.795	0.82	0.759	0.76	0.644	0.643	0.642	0.645	0.662	1.092	1.111	1.052	1.19	1.181	1.421	1.402	1.454	1.429	1.429		145.6	0.7874	1.1252	0.6472	1.427		3.20272	0.726864		0.6578			1.3832			0.72	1.515	0.758
			GATE13a_B6AEc50L_d0100			264	304	295	269	312	0.744	0.757	0.764	0.739	0.761	0.654	0.651	0.661	0.653	0.67	1.224	1.196	1.183	1.23	1.178	1.376	1.375	1.359	1.392	1.414		288.8	0.753	1.2022	0.6578	1.3832		0.952769									0.706	1.553	0.736
			GATE13a_B6AEc50L_d0300			390	350	457	375	466	0.739	0.722	0.781	0.737	0.771	0.648	0.646	0.659	0.648	0.667	1.232	1.267	1.145	1.233	1.155	1.419	1.39	1.4	1.412	1.414		407.6	0.75	1.2064	0.6536	1.407		0.752982									0.699	1.557	0.747
			GATE13a_B6AEc50L_d0400			428	392	450	401	433	0.752	0.728	0.76	0.738	0.746	0.648	0.642	0.649	0.64	0.661	1.207	1.256	1.193	1.231	1.208	1.424	1.427	1.385	1.418	1.432		420.8	0.7448	1.219	0.648	1.4172		0.726864									0.693	1.567	0.745
			GATE13a_B6AEc50L_d0301																													#DIV/0!	#DIV/0!	#DIV/0!	#DIV/0!	#DIV/0!		#DIV/0!
																																#DIV/0!	#DIV/0!	#DIV/0!	#DIV/0!	#DIV/0!		#DIV/0!
																																#DIV/0!	#DIV/0!	#DIV/0!	#DIV/0!	#DIV/0!		#DIV/0!
																																#DIV/0!	#DIV/0!	#DIV/0!	#DIV/0!	#DIV/0!		#DIV/0!
18	1	1	GATE18d_B6AEc5PL_d0000	1032129		103	76	60	104	132	0.916	0.895	0.879	0.921	0.935	0.745	0.747	0.725	0.741	0.762	0.735	0.818	0.875	0.711	0.643	1.238	1.23	1.282	1.266	1.298		95	0.9092	0.7564	0.744	1.2628		7.16469	1.0105		0.774	-0.122		1.1852	-0.221		0.789	1.338	0.783
			GATE18d_B6AEc5PL_d0100			270	222	164	186	194	0.916	0.9	0.88	0.889	0.886	0.774	0.772	0.752	0.759	0.78	0.735	0.798	0.872	0.834	0.842	1.234	1.19	1.215	1.254	1.187		207.2	0.8942	0.8162	0.7674	1.216		2.51438									0.808	1.293	0.798
			GATE18d_B6AEc5PL_d0300			306	412	301	390	346	0.872	0.901	0.874	0.897	0.881	0.773	0.781	0.759	0.769	0.788	0.894	0.796	0.89	0.805	0.859	1.182	1.18	1.226	1.26	1.166		351	0.885	0.8488	0.774	1.2028		1.30303									0.799	1.315	0.802
			GATE18d_B6AEc5PL_d0400			443	475	379	447	451	0.886	0.896	0.877	0.889	0.889	0.776	0.78	0.755	0.766	0.789	0.849	0.814	0.881	0.835	0.832	1.159	1.148	1.256	1.195	1.168		439	0.8874	0.8422	0.7732	1.1852		1.0105									0.803	1.302	0.8
			GATE18d_B6AEc5PL_d0301																													#DIV/0!	#DIV/0!	#DIV/0!	#DIV/0!	#DIV/0!		#DIV/0!
																																#DIV/0!	#DIV/0!	#DIV/0!	#DIV/0!	#DIV/0!		#DIV/0!
																																#DIV/0!	#DIV/0!	#DIV/0!	#DIV/0!	#DIV/0!		#DIV/0!
																																#DIV/0!	#DIV/0!	#DIV/0!	#DIV/0!	#DIV/0!		#DIV/0!
		0	GATE18d_B6AEc50L_d0000			143	192	220	99	108	0.757	0.797	0.816	0.729	0.727	0.639	0.629	0.639	0.636	0.659	1.196	1.108	1.061	1.25	1.248	1.549	1.531	1.492	1.417	1.415		152.4	0.7652	1.1726	0.6404	1.4808		3.15789	0.904902		0.652			1.4062			0.706	1.546	0.768
			GATE18d_B6AEc50L_d0100			267	245	266	295	297	0.766	0.751	0.76	0.782	0.771	0.647	0.652	0.65	0.645	0.666	1.177	1.21	1.193	1.138	1.157	1.401	1.395	1.38	1.441	1.414		274	0.766	1.175	0.652	1.4062		1.29417									0.694	1.573	0.755
			GATE18d_B6AEc50L_d0300			311	307	290	328	423	0.732	0.728	0.72	0.742	0.79	0.642	0.647	0.644	0.644	0.667	1.247	1.255	1.272	1.224	1.113	1.44	1.388	1.386	1.439	1.432		331.8	0.7424	1.2222	0.6488	1.417		0.904902									0.691	1.569	0.761
			GATE18d_B6AEc50L_d0400			357	350	347	408	387	0.745	0.733	0.738	0.77	0.744	0.636	0.639	0.638	0.634	0.66	1.222	1.246	1.238	1.165	1.212	1.438	1.407	1.477	1.449	1.426		369.8	0.746	1.2166	0.6414	1.4394		0.939332									0.69	1.57	0.762
			GATE18d_B6AEc50L_d0301																													#DIV/0!	#DIV/0!	#DIV/0!	#DIV/0!	#DIV/0!		#DIV/0!
																																#DIV/0!	#DIV/0!	#DIV/0!	#DIV/0!	#DIV/0!		#DIV/0!
																																#DIV/0!	#DIV/0!	#DIV/0!	#DIV/0!	#DIV/0!		#DIV/0!
																																#DIV/0!	#DIV/0!	#DIV/0!	#DIV/0!	#DIV/0!		#DIV/0!
[truncated: 20 more columns]

## Sheet: GATE3_c6
																																															CASF2016
				Parameters		Epoch					Training R					Validation R					Training RMSE					Validation RMSE						Epoch	Training R	Training RMSE	Validation R	Validation RMSE		Overfitting			Val R			Val RMSE			Complete		Filtered C5
																																															R	RMSE	R
Arch	Emb	Prot
8	0	1	GATE8a_00AEc6PL_d0000	987329		485	383	341	420	259	0.889	0.861	0.854	0.881	0.808	0.714	0.722	0.718	0.713	0.723	0.836	0.932	0.951	0.866	1.076	1.303	1.315	1.31	1.339	1.289		377.6	0.8586	0.9322	0.718	1.3112		1.39792	0.97243		0.7284	-0.0698		1.283	-0.1134		0.789	1.363	0.791
			GATE8a_00AEc6PL_d0100			533	352	365	429	424	0.894	0.838	0.844	0.871	0.865	0.721	0.725	0.721	0.712	0.732	0.82	1	0.98	0.898	0.916	1.352	1.267	1.289	1.299	1.265		420.6	0.8624	0.9228	0.7222	1.2944		1.22335									0.79	1.357	0.804
			GATE8a_00AEc6PL_d0300			491	435	510	488	486	0.868	0.852	0.87	0.859	0.862	0.728	0.725	0.73	0.716	0.739	0.907	0.959	0.902	0.935	0.926	1.285	1.269	1.29	1.306	1.265		482	0.8622	0.9258	0.7276	1.283		1.01853									0.796	1.354	0.807
			GATE8a_00AEc6PL_d0400			593	560	507	636	481	0.876	0.873	0.859	0.886	0.856	0.73	0.729	0.731	0.717	0.735	0.882	0.893	0.936	0.846	0.945	1.294	1.291	1.276	1.316	1.292		555.4	0.87	0.9004	0.7284	1.2938		0.97243									0.784	1.371	0.801
			GATE8a_00AEc6PL_d0301																													#DIV/0!	#DIV/0!	#DIV/0!	#DIV/0!	#DIV/0!		#DIV/0!
																																#DIV/0!	#DIV/0!	#DIV/0!	#DIV/0!	#DIV/0!		#DIV/0!
																																#DIV/0!	#DIV/0!	#DIV/0!	#DIV/0!	#DIV/0!		#DIV/0!
																																#DIV/0!	#DIV/0!	#DIV/0!	#DIV/0!	#DIV/0!		#DIV/0!
		0	GATE8a_00AEc60L_d0000			481	443	418	559	394	0.771	0.758	0.759	0.791	0.752	0.644	0.659	0.653	0.64	0.663	1.164	1.195	1.189	1.119	1.203	1.414	1.433	1.395	1.437	1.379		459	0.7662	1.174	0.6518	1.4116		0.794181	0.51791		0.6586			1.3964			0.685	1.587	0.716
			GATE8a_00AEc60L_d0100			596	391	352	593	627	0.776	0.729	0.718	0.78	0.781	0.655	0.657	0.65	0.646	0.673	1.152	1.255	1.271	1.143	1.14	1.401	1.372	1.415	1.415	1.379		511.8	0.7568	1.1922	0.6562	1.3964		0.608022									0.689	1.581	0.724
			GATE8a_00AEc60L_d0300			804	482	583	670	794	0.794	0.729	0.764	0.781	0.806	0.66	0.662	0.657	0.644	0.67	1.111	1.255	1.18	1.142	1.08	1.399	1.366	1.397	1.447	1.394		666.6	0.7748	1.1536	0.6586	1.4006		0.562613									0.688	1.58	0.717
			GATE8a_00AEc60L_d0400			685	514	823	476	723	0.769	0.732	0.801	0.728	0.782	0.652	0.664	0.659	0.638	0.672	1.167	1.248	1.094	1.252	1.138	1.406	1.367	1.413	1.429	1.38		644.2	0.7624	1.1798	0.657	1.399		0.51791									0.709	1.548	0.743
			GATE8a_00AEc60L_d0301																													#DIV/0!	#DIV/0!	#DIV/0!	#DIV/0!	#DIV/0!		#DIV/0!
																																#DIV/0!	#DIV/0!	#DIV/0!	#DIV/0!	#DIV/0!		#DIV/0!
																																#DIV/0!	#DIV/0!	#DIV/0!	#DIV/0!	#DIV/0!		#DIV/0!
																																#DIV/0!	#DIV/0!	#DIV/0!	#DIV/0!	#DIV/0!		#DIV/0!
14	0	1	GATE14a_00AEc6PL_d0000	1389505																												#DIV/0!	#DIV/0!	#DIV/0!	#DIV/0!	#DIV/0!
			GATE14a_00AEc6PL_d0100																													#DIV/0!	#DIV/0!	#DIV/0!	#DIV/0!	#DIV/0!
			GATE14a_00AEc6PL_d0300																													#DIV/0!	#DIV/0!	#DIV/0!	#DIV/0!	#DIV/0!
																																#DIV/0!	#DIV/0!	#DIV/0!	#DIV/0!	#DIV/0!
																																#DIV/0!	#DIV/0!	#DIV/0!	#DIV/0!	#DIV/0!
																																#DIV/0!	#DIV/0!	#DIV/0!	#DIV/0!	#DIV/0!
																																#DIV/0!	#DIV/0!	#DIV/0!	#DIV/0!	#DIV/0!
																																#DIV/0!	#DIV/0!	#DIV/0!	#DIV/0!	#DIV/0!
		0	GATE14a_00AEc60L_d0000																													#DIV/0!	#DIV/0!	#DIV/0!	#DIV/0!	#DIV/0!
			GATE14a_00AEc60L_d0100																													#DIV/0!	#DIV/0!	#DIV/0!	#DIV/0!	#DIV/0!
			GATE14a_00AEc60L_d0300																													#DIV/0!	#DIV/0!	#DIV/0!	#DIV/0!	#DIV/0!
																																#DIV/0!	#DIV/0!	#DIV/0!	#DIV/0!	#DIV/0!
																																#DIV/0!	#DIV/0!	#DIV/0!	#DIV/0!	#DIV/0!
																																#DIV/0!	#DIV/0!	#DIV/0!	#DIV/0!	#DIV/0!
																																#DIV/0!	#DIV/0!	#DIV/0!	#DIV/0!	#DIV/0!
																																#DIV/0!	#DIV/0!	#DIV/0!	#DIV/0!	#DIV/0!
9	0	1	GATE9a_00AEc6PL_d0000	757313																												#DIV/0!	#DIV/0!	#DIV/0!	#DIV/0!	#DIV/0!
			GATE9a_00AEc6PL_d0100																													#DIV/0!	#DIV/0!	#DIV/0!	#DIV/0!	#DIV/0!
			GATE9a_00AEc6PL_d0300																													#DIV/0!	#DIV/0!	#DIV/0!	#DIV/0!	#DIV/0!
			GATE9a_00AEc6PL_d0400																													#DIV/0!	#DIV/0!	#DIV/0!	#DIV/0!	#DIV/0!
			GATE9a_00AEc6PL_d0301																													#DIV/0!	#DIV/0!	#DIV/0!	#DIV/0!	#DIV/0!
																																#DIV/0!	#DIV/0!	#DIV/0!	#DIV/0!	#DIV/0!
																																#DIV/0!	#DIV/0!	#DIV/0!	#DIV/0!	#DIV/0!
																																#DIV/0!	#DIV/0!	#DIV/0!	#DIV/0!	#DIV/0!
		0	GATE9a_00AEc60L_d0000																													#DIV/0!	#DIV/0!	#DIV/0!	#DIV/0!	#DIV/0!
			GATE9a_00AEc60L_d0100																													#DIV/0!	#DIV/0!	#DIV/0!	#DIV/0!	#DIV/0!
			GATE9a_00AEc60L_d0300																													#DIV/0!	#DIV/0!	#DIV/0!	#DIV/0!	#DIV/0!
			GATE9a_00AEc60L_d0400																													#DIV/0!	#DIV/0!	#DIV/0!	#DIV/0!	#DIV/0!
			GATE9a_00AEc60L_d0301																													#DIV/0!	#DIV/0!	#DIV/0!	#DIV/0!	#DIV/0!
																																#DIV/0!	#DIV/0!	#DIV/0!	#DIV/0!	#DIV/0!
																																#DIV/0!	#DIV/0!	#DIV/0!	#DIV/0!	#DIV/0!
																																#DIV/0!	#DIV/0!	#DIV/0!	#DIV/0!	#DIV/0!
12	0	1	GATE12a_00AEc6PL_d0000	1759553																												#DIV/0!	#DIV/0!	#DIV/0!	#DIV/0!	#DIV/0!
			GATE12a_00AEc6PL_d0100																													#DIV/0!	#DIV/0!	#DIV/0!	#DIV/0!	#DIV/0!
			GATE12a_00AEc6PL_d0300																													#DIV/0!	#DIV/0!	#DIV/0!	#DIV/0!	#DIV/0!
			GATE12a_00AEc6PL_d0400																													#DIV/0!	#DIV/0!	#DIV/0!	#DIV/0!	#DIV/0!
			GATE12a_00AEc6PL_d0301																													#DIV/0!	#DIV/0!	#DIV/0!	#DIV/0!	#DIV/0!
																																#DIV/0!	#DIV/0!	#DIV/0!	#DIV/0!	#DIV/0!
																																#DIV/0!	#DIV/0!	#DIV/0!	#DIV/0!	#DIV/0!
																																#DIV/0!	#DIV/0!	#DIV/0!	#DIV/0!	#DIV/0!
		0	GATE12a_00AEc60L_d0000																													#DIV/0!	#DIV/0!	#DIV/0!	#DIV/0!	#DIV/0!
			GATE12a_00AEc60L_d0100																													#DIV/0!	#DIV/0!	#DIV/0!	#DIV/0!	#DIV/0!
			GATE12a_00AEc60L_d0300																													#DIV/0!	#DIV/0!	#DIV/0!	#DIV/0!	#DIV/0!
			GATE12a_00AEc60L_d0400																													#DIV/0!	#DIV/0!	#DIV/0!	#DIV/0!	#DIV/0!
			GATE12a_00AEc60L_d0301																													#DIV/0!	#DIV/0!	#DIV/0!	#DIV/0!	#DIV/0!
																																#DIV/0!	#DIV/0!	#DIV/0!	#DIV/0!	#DIV/0!
																																#DIV/0!	#DIV/0!	#DIV/0!	#DIV/0!	#DIV/0!
																																#DIV/0!	#DIV/0!	#DIV/0!	#DIV/0!	#DIV/0!
13	0	1	GATE13a_00AEc6PL_d0000	1366337		184	190	125	266	238	0.937	0.942	0.897	0.962	0.955	0.704	0.706	0.7	0.707	0.722	0.636	0.614	0.808	0.496	0.542	1.368	1.414	1.355	1.384	1.349		200.6	0.9386	0.6192	0.7078	1.374		5.31607	0.618769		0.7456	-0.0708		1.2404	-0.1384		0.787	1.348	0.797
			GATE13a_00AEc6PL_d0100			411	460	425	394	383	0.891	0.906	0.9	0.89	0.881	0.746	0.742	0.745	0.742	0.753	0.83	0.775	0.798	0.834	0.863	1.233	1.243	1.276	1.253	1.277		414.6	0.8936	0.82	0.7456	1.2564		1.41172									0.782	1.361	0.781
			GATE13a_00AEc6PL_d0300			669	743	671	710	639	0.861	0.89	0.873	0.879	0.852	0.75	0.744	0.744	0.738	0.748	0.928	0.836	0.89	0.87	0.956	1.223	1.235	1.246	1.256	1.242		686.4	0.871	0.896	0.7448	1.2404		0.673668									0.781	1.367	0.784
			GATE13a_00AEc6PL_d0400			782	724	657	842	807	0.856	0.846	0.819	0.88	0.87	0.752	0.735	0.733	0.728	0.751	0.945	0.977	1.047	0.869	0.9	1.306	1.244	1.332	1.283	1.318		762.4	0.8542	0.9476	0.7398	1.2966		0.618769									0.755	1.425	0.753
			GATE13a_00AEc6PL_d0301																													#DIV/0!	#DIV/0!	#DIV/0!	#DIV/0!	#DIV/0!		#DIV/0!
																																#DIV/0!	#DIV/0!	#DIV/0!	#DIV/0!	#DIV/0!		#DIV/0!
																																#DIV/0!	#DIV/0!	#DIV/0!	#DIV/0!	#DIV/0!		#DIV/0!
																																#DIV/0!	#DIV/0!	#DIV/0!	#DIV/0!	#DIV/0!		#DIV/0!
		0	GATE13a_00AEc60L_d0000			214	196	267	262	158	0.841	0.828	0.865	0.862	0.818	0.649	0.658	0.662	0.653	0.673	0.989	1.028	0.917	0.928	1.052	1.432	1.401	1.418	1.43	1.4		219.4	0.8428	0.9828	0.659	1.4162		2.99755	0.568549		0.6748			1.3788			0.658	1.635	0.707
			GATE13a_00AEc60L_d0100			610	479	372	667	452	0.851	0.809	0.77	0.869	0.802	0.674	0.683	0.673	0.664	0.68	0.959	1.077	1.165	0.905	1.091	1.375	1.337	1.368	1.455	1.359		516	0.8202	1.0394	0.6748	1.3788		0.974736									0.669	1.61	0.697
			GATE13a_00AEc60L_d0300			706	646	717	737	610	0.805	0.79	0.815	0.823	0.765	0.668	0.678	0.664	0.659	0.675	1.082	1.125	1.059	1.037	1.175	1.381	1.353	1.434	1.414	1.397		683.2	0.7996	1.0956	0.6688	1.3958		0.657002									0.649	1.654	0.685
			GATE13a_00AEc60L_d0400			716	722	624	696	623	0.786	0.792	0.749	0.792	0.739	0.668	0.668	0.656	0.648	0.666	1.129	1.119	1.21	1.116	1.229	1.399	1.419	1.431	1.436	1.389		676.2	0.7716	1.1606	0.6612	1.4148		0.568549									0.67	1.613	0.72
			GATE13a_00AEc60L_d0301																													#DIV/0!	#DIV/0!	#DIV/0!	#DIV/0!	#DIV/0!		#DIV/0!
																																#DIV/0!	#DIV/0!	#DIV/0!	#DIV/0!	#DIV/0!		#DIV/0!
																																#DIV/0!	#DIV/0!	#DIV/0!	#DIV/0!	#DIV/0!		#DIV/0!
																																#DIV/0!	#DIV/0!	#DIV/0!	#DIV/0!	#DIV/0!		#DIV/0!
19	0	1	GATE19a_00AEc6PL_d0000	1366337		125	179	201	924	92	0.904	0.938	0.945	0.988	0.875	0.693	0.702	0.705	0.721	0.726	0.782	0.638	0.597	0.287	0.885	1.36	1.366	1.398	1.396	1.324		304.2	0.93	0.6378	0.7094	1.3688		3.3874	0.476253		0.7458			1.2416			0.787	1.356	0.789
			GATE19a_00AEc6PL_d0100			541	274	467	771	439	0.917	0.836	0.9	0.949	0.893	0.737	0.738	0.742	0.744	0.754	0.727	1.006	0.796	0.576	0.82	1.257	1.253	1.287	1.251	1.237		498.4	0.899	0.785	0.743	1.257		1.2746									0.784	1.363	0.78
			GATE19a_00AEc6PL_d0300			694	860	637	803	633	0.853	0.887	0.84	0.875	0.831	0.747	0.745	0.746	0.738	0.753	0.954	0.846	0.991	0.885	1.014	1.236	1.235	1.254	1.266	1.217		725.4	0.8572	0.938	0.7458	1.2416		0.56118									0.776	1.384	0.781
			GATE19a_00AEc6PL_d0400			946	1039	1022	888	929	0.861	0.881	0.878	0.852	0.863	0.747	0.743	0.744	0.733	0.748	0.928	0.867	0.875	0.958	0.921	1.226	1.235	1.262	1.283	1.25		964.8	0.867	0.9098	0.743	1.2512		0.476253									0.769	1.393	0.777
			GATE19a_00AEc6PL_d0301																													#DIV/0!	#DIV/0!	#DIV/0!	#DIV/0!	#DIV/0!		#DIV/0!
																																#DIV/0!	#DIV/0!	#DIV/0!	#DIV/0!	#DIV/0!		#DIV/0!
																																#DIV/0!	#DIV/0!	#DIV/0!	#DIV/0!	#DIV/0!		#DIV/0!
																																#DIV/0!	#DIV/0!	#DIV/0!	#DIV/0!	#DIV/0!		#DIV/0!
		0	GATE19a_00AEc60L_d0000																													#DIV/0!	#DIV/0!	#DIV/0!	#DIV/0!	#DIV/0!		#DIV/0!	1e+307
			GATE19a_00AEc60L_d0100																													#DIV/0!	#DIV/0!	#DIV/0!	#DIV/0!	#DIV/0!		#DIV/0!
			GATE19a_00AEc60L_d0300																													#DIV/0!	#DIV/0!	#DIV/0!	#DIV/0!	#DIV/0!		#DIV/0!
			GATE19a_00AEc60L_d0400																													#DIV/0!	#DIV/0!	#DIV/0!	#DIV/0!	#DIV/0!		#DIV/0!
			GATE19a_00AEc60L_d0301																													#DIV/0!	#DIV/0!	#DIV/0!	#DIV/0!	#DIV/0!		#DIV/0!
																																#DIV/0!	#DIV/0!	#DIV/0!	#DIV/0!	#DIV/0!		#DIV/0!
																																#DIV/0!	#DIV/0!	#DIV/0!	#DIV/0!	#DIV/0!		#DIV/0!
																																#DIV/0!	#DIV/0!	#DIV/0!	#DIV/0!	#DIV/0!		#DIV/0!
18	0	1	GATE18d_00AEc6PL_d0000	753601		124	126	151	175	121	0.847	0.847	0.865	0.882	0.835	0.698	0.695	0.701	0.693	0.719	0.973	0.976	0.918	0.86	1.004	1.388	1.352	1.38	1.379	1.294		139.4	0.8552	0.9462	0.7012	1.3586		4.21904	0.742609		0.7256	-0.0574		1.276	-0.1224		0.771	1.404	0.799
			GATE18d_00AEc6PL_d0100			421	305	321	371	246	0.884	0.837	0.845	0.867	0.802	0.732	0.724	0.721	0.716	0.735	0.852	1.002	0.978	0.911	1.09	1.261	1.266	1.282	1.309	1.262		332.8	0.847	0.9666	0.7256	1.276		1.28127									0.785	1.373	0.809
			GATE18d_00AEc6PL_d0300			540	441	436	608	486	0.845	0.81	0.811	0.883	0.825	0.729	0.722	0.715	0.711	0.729	0.977	1.075	1.068	0.859	1.033	1.267	1.263	1.286	1.327	1.26		502.2	0.8348	1.0024	0.7212	1.2806		0.768112									0.764	1.413	0.776
			GATE18d_00AEc6PL_d0400			618	566	494	599	562	0.851	0.827	0.808	0.852	0.826	0.73	0.721	0.709	0.7	0.733	0.96	1.031	1.075	0.957	1.03	1.264	1.291	1.353	1.382	1.278		567.8	0.8328	1.0106	0.7186	1.3136		0.742609									0.764	1.401	0.778
			GATE18d_00AEc6PL_d0301																													#DIV/0!	#DIV/0!	#DIV/0!	#DIV/0!	#DIV/0!		#DIV/0!
																																#DIV/0!	#DIV/0!	#DIV/0!	#DIV/0!	#DIV/0!		#DIV/0!
																																#DIV/0!	#DIV/0!	#DIV/0!	#DIV/0!	#DIV/0!		#DIV/0!
																																#DIV/0!	#DIV/0!	#DIV/0!	#DIV/0!	#DIV/0!		#DIV/0!
		0	GATE18d_00AEc60L_d0000			177	137	214	230	167	0.791	0.768	0.816	0.831	0.779	0.655	0.664	0.659	0.64	0.669	1.119	1.176	1.057	1.018	1.145	1.397	1.411	1.436	1.482	1.376		185	0.797	1.103	0.6574	1.4204		2.60979	0.90013		0.6682			1.3984			0.694	1.566	0.74
			GATE18d_00AEc60L_d0100			337	308	345	350	308	0.791	0.786	0.806	0.813	0.78	0.673	0.677	0.668	0.651	0.672	1.117	1.135	1.081	1.063	1.142	1.372	1.365	1.406	1.443	1.406		329.6	0.7952	1.1076	0.6682	1.3984		1.32039									0.687	1.575	0.731
			GATE18d_00AEc60L_d0300			487	436	482	520	356	0.815	0.795	0.823	0.844	0.751	0.673	0.67	0.654	0.647	0.659	1.058	1.112	1.038	0.979	1.205	1.382	1.368	1.452	1.442	1.471		456.2	0.8056	1.0784	0.6606	1.423		1.14346									0.662	1.627	0.702
			GATE18d_00AEc60L_d0400			466	385	503	444	379	0.788	0.746	0.811	0.788	0.733	0.662	0.661	0.65	0.634	0.659	1.124	1.221	1.067	1.125	1.242	1.394	1.362	1.426	1.463	1.414		435.4	0.7732	1.1558	0.6532	1.4118		0.90013									0.666	1.618	0.709
			GATE18d_00AEc60L_d0301																													#DIV/0!	#DIV/0!	#DIV/0!	#DIV/0!	#DIV/0!		#DIV/0!
																																#DIV/0!	#DIV/0!	#DIV/0!	#DIV/0!	#DIV/0!		#DIV/0!
																																#DIV/0!	#DIV/0!	#DIV/0!	#DIV/0!	#DIV/0!		#DIV/0!
																																#DIV/0!	#DIV/0!	#DIV/0!	#DIV/0!	#DIV/0!		#DIV/0!
8	1	1	GATE8a_B6AEc6PL_d0000	1405121		115	126	138	247	125	0.896	0.907	0.918	0.946	0.89	0.762	0.759	0.754	0.76	0.768	0.812	0.773	0.725	0.592	0.831	1.211	1.207	1.229	1.231	1.209		150.2	0.9114	0.7466	0.7606	1.2174		4.12107	1.92794		0.7628	-0.104		1.2174	-0.1774		0.776	1.382	0.779
			GATE8a_B6AEc6PL_d0100			211	181	260	296	235	0.917	0.917	0.917	0.943	0.936	0.761	0.757	0.76	0.765	0.771	0.729	0.73	0.727	0.608	0.643	1.261	1.206	1.233	1.228	1.224		236.6	0.926	0.6874	0.7628	1.2304		3.00867									0.776	1.371	0.767
			GATE8a_B6AEc6PL_d0300			220	136	324	351	152	0.92	0.88	0.94	0.944	0.889	0.759	0.755	0.757	0.76	0.768	0.716	0.872	0.625	0.605	0.836	1.236	1.201	1.241	1.315	1.2		236.6	0.9146	0.7308	0.7598	1.2386		2.82474									0.78	1.357	0.777
			GATE8a_B6AEc6PL_d0400			194	146	196	170	232	0.9	0.876	0.906	0.894	0.914	0.762	0.757	0.757	0.754	0.767	0.796	0.883	0.773	0.819	0.74	1.22	1.202	1.23	1.297	1.218		187.6	0.898	0.8022	0.7594	1.2334		3.02674									0.78	1.362	0.772
			GATE8a_B6AEc6PL_d0301			220	176	220	390	194	0.869	0.846	0.869	0.912	0.856	0.749	0.746	0.747	0.749	0.763	0.904	0.978	0.905	0.747	0.942	1.227	1.245	1.261	1.277	1.203		240	0.8704	0.8952	0.7508	1.2426		1.92794									0.786	1.365	0.779
																																#DIV/0!	#DIV/0!	#DIV/0!	#DIV/0!	#DIV/0!		#DIV/0!
																																#DIV/0!	#DIV/0!	#DIV/0!	#DIV/0!	#DIV/0!		#DIV/0!
																																#DIV/0!	#DIV/0!	#DIV/0!	#DIV/0!	#DIV/0!		#DIV/0!
		0	GATE8a_B6AEc60L_d0000			408	576	554	532	461	0.752	0.783	0.785	0.786	0.763	0.646	0.664	0.655	0.642	0.656	1.205	1.141	1.133	1.132	1.181	1.417	1.382	1.406	1.454	1.397		506.2	0.7738	1.1584	0.6526	1.4112		0.765258	0.194031		0.6588			1.3948			0.681	1.614	0.73
			GATE8a_B6AEc60L_d0100			599	478	687	457	498	0.79	0.759	0.789	0.75	0.748	0.658	0.665	0.665	0.641	0.665	1.121	1.194	1.123	1.208	1.212	1.405	1.369	1.404	1.418	1.378		543.8	0.7672	1.1716	0.6588	1.3948		0.623019									0.695	1.573	0.732
			GATE8a_B6AEc60L_d0300			499	434	502	622	731	0.736	0.723	0.739	0.761	0.787	0.644	0.661	0.658	0.646	0.661	1.236	1.266	1.231	1.186	1.126	1.408	1.374	1.399	1.407	1.394		557.6	0.7492	1.209	0.654	1.3964		0.513889									0.69	1.582	0.722
			GATE8a_B6AEc60L_d0400			838	515	703	716	593	0.783	0.735	0.767	0.77	0.744	0.649	0.658	0.658	0.64	0.66	1.135	1.244	1.171	1.165	1.22	1.413	1.368	1.395	1.43	1.388		673	0.7598	1.187	0.653	1.3988		0.481945									0.684	1.597	0.725
			GATE8a_B6AEc60L_d0301			1435	1266	1330	1707	1442	0.745	0.731	0.74	0.772	0.744	0.649	0.656	0.655	0.641	0.665	1.219	1.251	1.23	1.163	1.22	1.402	1.375	1.394	1.434	1.388		1436	0.7464	1.2166	0.6532	1.3986		0.194031									0.687	1.588	0.707
																																#DIV/0!	#DIV/0!	#DIV/0!	#DIV/0!	#DIV/0!		#DIV/0!
																																#DIV/0!	#DIV/0!	#DIV/0!	#DIV/0!	#DIV/0!		#DIV/0!
																																#DIV/0!	#DIV/0!	#DIV/0!	#DIV/0!	#DIV/0!		#DIV/0!
9	1	1	GATE9a_B6AEc6PL_d0000	1453633																												#DIV/0!	#DIV/0!	#DIV/0!	#DIV/0!	#DIV/0!
			GATE9a_B6AEc6PL_d0100																													#DIV/0!	#DIV/0!	#DIV/0!	#DIV/0!	#DIV/0!
			GATE9a_B6AEc6PL_d0300																													#DIV/0!	#DIV/0!	#DIV/0!	#DIV/0!	#DIV/0!
			GATE9a_B6AEc6PL_d0400																													#DIV/0!	#DIV/0!	#DIV/0!	#DIV/0!	#DIV/0!
			GATE9a_B6AEc6PL_d0301																													#DIV/0!	#DIV/0!	#DIV/0!	#DIV/0!	#DIV/0!
																																#DIV/0!	#DIV/0!	#DIV/0!	#DIV/0!	#DIV/0!
																																#DIV/0!	#DIV/0!	#DIV/0!	#DIV/0!	#DIV/0!
																																#DIV/0!	#DIV/0!	#DIV/0!	#DIV/0!	#DIV/0!
		0	GATE9a_B6AEc60L_d0000																													#DIV/0!	#DIV/0!	#DIV/0!	#DIV/0!	#DIV/0!
			GATE9a_B6AEc60L_d0100																													#DIV/0!	#DIV/0!	#DIV/0!	#DIV/0!	#DIV/0!
			GATE9a_B6AEc60L_d0300																													#DIV/0!	#DIV/0!	#DIV/0!	#DIV/0!	#DIV/0!
			GATE9a_B6AEc60L_d0400																													#DIV/0!	#DIV/0!	#DIV/0!	#DIV/0!	#DIV/0!
			GATE9a_B6AEc60L_d0301																													#DIV/0!	#DIV/0!	#DIV/0!	#DIV/0!	#DIV/0!
																																#DIV/0!	#DIV/0!	#DIV/0!	#DIV/0!	#DIV/0!
																																#DIV/0!	#DIV/0!	#DIV/0!	#DIV/0!	#DIV/0!
																																#DIV/0!	#DIV/0!	#DIV/0!	#DIV/0!	#DIV/0!
12	1	1	GATE12a_B6AEc6PL_d0000	2038081																												#DIV/0!	#DIV/0!	#DIV/0!	#DIV/0!	#DIV/0!
			GATE12a_B6AEc6PL_d0100																													#DIV/0!	#DIV/0!	#DIV/0!	#DIV/0!	#DIV/0!
			GATE12a_B6AEc6PL_d0300																													#DIV/0!	#DIV/0!	#DIV/0!	#DIV/0!	#DIV/0!
			GATE12a_B6AEc6PL_d0400																													#DIV/0!	#DIV/0!	#DIV/0!	#DIV/0!	#DIV/0!
			GATE12a_B6AEc6PL_d0301																													#DIV/0!	#DIV/0!	#DIV/0!	#DIV/0!	#DIV/0!
																																#DIV/0!	#DIV/0!	#DIV/0!	#DIV/0!	#DIV/0!
																																#DIV/0!	#DIV/0!	#DIV/0!	#DIV/0!	#DIV/0!
																																#DIV/0!	#DIV/0!	#DIV/0!	#DIV/0!	#DIV/0!
		0	GATE12a_B6AEc60L_d0000																													#DIV/0!	#DIV/0!	#DIV/0!	#DIV/0!	#DIV/0!
			GATE12a_B6AEc60L_d0100																													#DIV/0!	#DIV/0!	#DIV/0!	#DIV/0!	#DIV/0!
			GATE12a_B6AEc60L_d0300																													#DIV/0!	#DIV/0!	#DIV/0!	#DIV/0!	#DIV/0!
			GATE12a_B6AEc60L_d0400																													#DIV/0!	#DIV/0!	#DIV/0!	#DIV/0!	#DIV/0!
			GATE12a_B6AEc60L_d0301																													#DIV/0!	#DIV/0!	#DIV/0!	#DIV/0!	#DIV/0!
																																#DIV/0!	#DIV/0!	#DIV/0!	#DIV/0!	#DIV/0!
																																#DIV/0!	#DIV/0!	#DIV/0!	#DIV/0!	#DIV/0!
																																#DIV/0!	#DIV/0!	#DIV/0!	#DIV/0!	#DIV/0!
13	1	1	GATE13a_B6AEc6PL_d0000	1644865		440	76	560	561	62	0.988	0.932	0.99	0.989	0.916	0.76	0.744	0.756	0.762	0.752	0.284	0.664	0.264	0.265	0.732	1.224	1.263	1.243	1.227	1.232		339.8	0.963	0.4418	0.7548	1.2378		3.10354	0.886487		0.7766	-0.1076		1.2006	-0.1882		0.8	1.315	0.794
			GATE13a_B6AEc6PL_d0100			340	288	323	213	356	0.941	0.935	0.941	0.91	0.94	0.772	0.765	0.766	0.767	0.779	0.615	0.65	0.619	0.758	0.625	1.196	1.206	1.226	1.248	1.212		304	0.9334	0.6534	0.7698	1.2176		2.41091									0.812	1.273	0.827
			GATE13a_B6AEc6PL_d0300			472	563	556	597	403	0.915	0.929	0.927	0.928	0.897	0.776	0.776	0.778	0.773	0.78	0.737	0.678	0.683	0.68	0.808	1.232	1.207	1.18	1.19	1.194		518.2	0.9192	0.7172	0.7766	1.2006		1.20119									0.811	1.272	0.818
			GATE13a_B6AEc6PL_d0400			380	549	774	522	526	0.877	0.909	0.934	0.902	0.903	0.767	0.775	0.779	0.765	0.78	0.878	0.763	0.653	0.789	0.785	1.245	1.196	1.192	1.25	1.195		550.2	0.905	0.7736	0.7732	1.2156		1.03899									0.811	1.27	0.824
			GATE13a_B6AEc6PL_d0301			393	590	550	529	557	0.859	0.892	0.886	0.883	0.886	0.757	0.764	0.764	0.759	0.77	0.933	0.828	0.845	0.857	0.846	1.22	1.215	1.204	1.234	1.207		523.8	0.8812	0.8618	0.7628	1.216		0.886487									0.798	1.355	0.805
																																#DIV/0!	#DIV/0!	#DIV/0!	#DIV/0!	#DIV/0!		#DIV/0!
																																#DIV/0!	#DIV/0!	#DIV/0!	#DIV/0!	#DIV/0!		#DIV/0!
																																#DIV/0!	#DIV/0!	#DIV/0!	#DIV/0!	#DIV/0!		#DIV/0!
		0	GATE13a_B6AEc60L_d0000			148	167	102	71	199	0.79	0.8	0.75	0.726	0.814	0.636	0.657	0.652	0.636	0.659	1.121	1.101	1.209	1.258	1.06	1.441	1.401	1.415	1.443	1.4		137.4	0.776	1.1498	0.648	1.42		3.03475	0.402563		0.669			1.3888			0.707	1.541	0.75
			GATE13a_B6AEc60L_d0100			347	337	451	333	272	0.785	0.779	0.827	0.779	0.744	0.661	0.667	0.666	0.64	0.666	1.132	1.148	1.028	1.146	1.219	1.383	1.366	1.421	1.431	1.377		348	0.7828	1.1346	0.66	1.3956		1.13636									0.691	1.571	0.726
			GATE13a_B6AEc60L_d0300			497	400	451	382	487	0.786	0.749	0.776	0.747	0.795	0.657	0.665	0.66	0.633	0.659	1.128	1.215	1.152	1.214	1.106	1.403	1.357	1.397	1.434	1.465		443.4	0.7706	1.163	0.6548	1.4112		0.854865									0.677	1.595	0.722
			GATE13a_B6AEc60L_d0400			465	496	425	372	393	0.769	0.791	0.744	0.723	0.727	0.655	0.662	0.655	0.633	0.654	1.167	1.12	1.221	1.262	1.254	1.394	1.429	1.411	1.433	1.402		430.2	0.7508	1.2048	0.6518	1.4138		0.745352									0.676	1.602	0.726
			GATE13a_B6AEc60L_d0301			1120	771	1363	1243	991	0.811	0.725	0.843	0.834	0.78	0.671	0.669	0.674	0.661	0.67	1.068	1.263	0.983	1.009	1.143	1.371	1.35	1.42	1.408	1.395		1097.6	0.7986	1.0932	0.669	1.3888		0.402563									0.677	1.596	0.69
																																#DIV/0!	#DIV/0!	#DIV/0!	#DIV/0!	#DIV/0!		#DIV/0!
																																#DIV/0!	#DIV/0!	#DIV/0!	#DIV/0!	#DIV/0!		#DIV/0!
																																#DIV/0!	#DIV/0!	#DIV/0!	#DIV/0!	#DIV/0!		#DIV/0!
19	1	1	GATE19a_B6AEc6PL_d0000	1644865		85	66	465	351	635	0.935	0.926	0.987	0.983	0.99	0.751	0.746	0.754	0.759	0.768	0.647	0.694	0.299	0.338	0.263	1.264	1.344	1.239	1.227	1.202		320.4	0.9642	0.4482	0.7556	1.2552		3.33341	0.994355		0.7734			1.1956			0.809	1.295	0.822
			GATE19a_B6AEc6PL_d0100			283	312	327	218	293	0.93	0.936	0.941	0.912	0.93	0.769	0.771	0.768	0.767	0.776	0.671	0.646	0.618	0.749	0.671	1.198	1.168	1.22	1.199	1.193		286.6	0.9298	0.671	0.7702	1.1956		2.37656									0.807	1.3	0.823
			GATE19a_B6AEc6PL_d0300			501	570	408	549	420	0.917	0.926	0.9	0.916	0.901	0.774	0.772	0.774	0.767	0.78	0.729	0.691	0.797	0.731	0.793	1.227	1.202	1.19	1.232	1.201		489.6	0.912	0.7482	0.7734	1.2104		1.22063									0.807	1.284	0.812
			GATE19a_B6AEc6PL_d0400			453	443	765	529	626	0.889	0.886	0.925	0.899	0.912	0.768	0.769	0.776	0.764	0.78	0.835	0.85	0.692	0.8	0.747	1.263	1.211	1.201	1.225	1.184		563.2	0.9022	0.7848	0.7714	1.2168		0.994355									0.807	1.282	0.812
			GATE19a_B6AEc6PL_d0301																													#DIV/0!	#DIV/0!	#DIV/0!	#DIV/0!	#DIV/0!		#DIV/0!
																																#DIV/0!	#DIV/0!	#DIV/0!	#DIV/0!	#DIV/0!		#DIV/0!
																																#DIV/0!	#DIV/0!	#DIV/0!	#DIV/0!	#DIV/0!		#DIV/0!
																																#DIV/0!	#DIV/0!	#DIV/0!	#DIV/0!	#DIV/0!		#DIV/0!
		0	GATE19a_B6AEc60L_d0000																													#DIV/0!	#DIV/0!	#DIV/0!	#DIV/0!	#DIV/0!		#DIV/0!
			GATE19a_B6AEc60L_d0100																													#DIV/0!	#DIV/0!	#DIV/0!	#DIV/0!	#DIV/0!		#DIV/0!
			GATE19a_B6AEc60L_d0300																													#DIV/0!	#DIV/0!	#DIV/0!	#DIV/0!	#DIV/0!		#DIV/0!
			GATE19a_B6AEc60L_d0400																													#DIV/0!	#DIV/0!	#DIV/0!	#DIV/0!	#DIV/0!		#DIV/0!
			GATE19a_B6AEc60L_d0301																													#DIV/0!	#DIV/0!	#DIV/0!	#DIV/0!	#DIV/0!		#DIV/0!
																																#DIV/0!	#DIV/0!	#DIV/0!	#DIV/0!	#DIV/0!		#DIV/0!
																																#DIV/0!	#DIV/0!	#DIV/0!	#DIV/0!	#DIV/0!		#DIV/0!
																																#DIV/0!	#DIV/0!	#DIV/0!	#DIV/0!	#DIV/0!		#DIV/0!
18	1	1	GATE18d_B6AEc6PL_d0000	1032129		97	61	205	131	73	0.914	0.881	0.959	0.933	0.887	0.739	0.741	0.748	0.739	0.749	0.739	0.867	0.519	0.657	0.841	1.26	1.243	1.272	1.268	1.231		113.4	0.9148	0.7246	0.7432	1.2548		6.29102	0.960754		0.771	-0.105		1.1916	-0.2		0.808	1.305	0.81
			GATE18d_B6AEc6PL_d0100			191	233	240	253	195	0.891	0.906	0.908	0.911	0.89	0.758	0.76	0.761	0.763	0.774	0.83	0.776	0.764	0.754	0.833	1.212	1.223	1.22	1.222	1.174		222.4	0.9012	0.7914	0.7632	1.2102		2.46737									0.799	1.32	0.794
			GATE18d_B6AEc6PL_d0300			362	381	403	443	387	0.89	0.896	0.9	0.905	0.891	0.764	0.772	0.77	0.765	0.78	0.832	0.813	0.796	0.776	0.828	1.218	1.177	1.233	1.211	1.166		395.2	0.8964	0.809	0.7702	1.201		1.28785									0.807	1.298	0.814
			GATE18d_B6AEc6PL_d0400			448	402	555	429	450	0.89	0.88	0.913	0.885	0.889	0.767	0.769	0.772	0.764	0.783	0.834	0.871	0.747	0.851	0.837	1.186	1.189	1.223	1.199	1.161		456.8	0.8914	0.828	0.771	1.1916		1.03239									0.806	1.3	0.813
			GATE18d_B6AEc6PL_d0301			484	306	631	459	458	0.876	0.836	0.894	0.869	0.866	0.751	0.755	0.761	0.754	0.772	0.88	1.007	0.819	0.905	0.911	1.225	1.208	1.232	1.286	1.275		467.6	0.8682	0.9044	0.7586	1.2452		0.960754									0.794	1.405	0.806
																																#DIV/0!	#DIV/0!	#DIV/0!	#DIV/0!	#DIV/0!		#DIV/0!
																																#DIV/0!	#DIV/0!	#DIV/0!	#DIV/0!	#DIV/0!		#DIV/0!
																																#DIV/0!	#DIV/0!	#DIV/0!	#DIV/0!	#DIV/0!		#DIV/0!
		0	GATE18d_B6AEc60L_d0000			113	206	166	134	185	0.74	0.808	0.78	0.759	0.794	0.638	0.656	0.642	0.632	0.646	1.229	1.082	1.143	1.19	1.112	1.463	1.4	1.48	1.434	1.57		160.8	0.7762	1.1512	0.6428	1.4694		3.07849	0.400177		0.666			1.3916			0.686	1.579	0.76
			GATE18d_B6AEc60L_d0100			251	319	285	296	362	0.755	0.793	0.778	0.787	0.815	0.653	0.664	0.659	0.639	0.663	1.197	1.118	1.149	1.128	1.058	1.393	1.392	1.484	1.418	1.398		302.6	0.7856	1.13	0.6556	1.417		1.44669									0.67	1.609	0.721
			GATE18d_B6AEc60L_d0300			385	289	409	300	363	0.767	0.717	0.784	0.734	0.76	0.649	0.656	0.65	0.632	0.656	1.172	1.278	1.134	1.24	1.186	1.405	1.379	1.426	1.437	1.398		349.2	0.7524	1.202	0.6486	1.409		0.913943									0.679	1.611	0.737
			GATE18d_B6AEc60L_d0400			413	297	386	284	423	0.771	0.695	0.764	0.709	0.784	0.649	0.654	0.639	0.619	0.65	1.163	1.318	1.178	1.289	1.132	1.416	1.371	1.438	1.446	1.451		360.6	0.7446	1.216	0.6422	1.4244		0.899915									0.679	1.596	0.75
			GATE18d_B6AEc60L_d0301			1266	848	816	1167	822	0.831	0.76	0.754	0.826	0.748	0.669	0.679	0.662	0.656	0.664	1.016	1.191	1.2	1.029	1.211	1.389	1.362	1.394	1.423	1.39		983.8	0.7838	1.1294	0.666	1.3916		0.400177									0.661	1.627	0.67
																																#DIV/0!	#DIV/0!	#DIV/0!	#DIV/0!	#DIV/0!		#DIV/0!
																																#DIV/0!	#DIV/0!	#DIV/0!	#DIV/0!	#DIV/0!		#DIV/0!
																																#DIV/0!	#DIV/0!	#DIV/0!	#DIV/0!	#DIV/0!		#DIV/0!
[truncated: 20 more columns]

## Sheet: GATE3_c8
																																															CASF2016
				Parameters		Epoch					Training R					Validation R					Training RMSE					Validation RMSE						Epoch	Training R	Training RMSE	Validation R	Validation RMSE		Overfitting			Val R			Val RMSE			Complete		Filtered C5
																																															R	RMSE	R
Arch	Emb	Prot
8	0	1	GATE8a_00AEc8PL_d0000	987329		414	438	360	397	367	0.866	0.868	0.834	0.851	0.833	0.682	0.685	0.666	0.675	0.698	0.916	0.909	1.005	0.961	1.009	1.392	1.384	1.434	1.374	1.337		395.2	0.8504	0.96	0.6812	1.3842		1.57572	0.99543		0.688	-0.0616		1.3498	-0.0916		0.778	1.383	0.8
			GATE8a_00AEc8PL_d0100			426	318	337	358	387	0.842	0.797	0.812	0.806	0.825	0.679	0.69	0.68	0.68	0.708	0.989	1.106	1.064	1.081	1.03	1.353	1.329	1.359	1.359	1.349		365.2	0.8164	1.054	0.6874	1.3498		1.17831									0.796	1.355	0.804
			GATE8a_00AEc8PL_d0300			436	357	368	499	386	0.811	0.786	0.794	0.838	0.798	0.675	0.688	0.682	0.684	0.711	1.069	1.13	1.105	0.996	1.098	1.382	1.364	1.375	1.384	1.303		409.2	0.8054	1.0796	0.688	1.3616		1.00167									0.782	1.374	0.812
			GATE8a_00AEc8PL_d0400			574	402	404	435	364	0.861	0.799	0.798	0.815	0.774	0.681	0.688	0.682	0.681	0.705	0.93	1.099	1.097	1.059	1.154	1.373	1.382	1.381	1.377	1.317		435.8	0.8094	1.0678	0.6874	1.366		0.99543									0.788	1.353	0.814
			GATE8a_00AEc8PL_d0301																													#DIV/0!	#DIV/0!	#DIV/0!	#DIV/0!	#DIV/0!		#DIV/0!
																																#DIV/0!	#DIV/0!	#DIV/0!	#DIV/0!	#DIV/0!		#DIV/0!
																																#DIV/0!	#DIV/0!	#DIV/0!	#DIV/0!	#DIV/0!		#DIV/0!
																																#DIV/0!	#DIV/0!	#DIV/0!	#DIV/0!	#DIV/0!		#DIV/0!
		0	GATE8a_00AEc80L_d0000			382	341	404	328	410	0.719	0.708	0.724	0.707	0.727	0.621	0.625	0.616	0.611	0.639	1.273	1.294	1.255	1.292	1.252	1.434	1.448	1.489	1.462	1.431		373	0.717	1.2732	0.6224	1.4528		0.77362	0.482066		0.6264			1.4414			0.67	1.616	0.729
			GATE8a_00AEc80L_d0100			546	304	389	565	474	0.749	0.676	0.709	0.745	0.721	0.618	0.63	0.614	0.619	0.641	1.213	1.347	1.284	1.219	1.261	1.446	1.409	1.464	1.449	1.446		455.6	0.72	1.2648	0.6244	1.4428		0.62571									0.673	1.624	0.732
			GATE8a_00AEc80L_d0300			462	423	637	618	462	0.704	0.695	0.75	0.741	0.703	0.616	0.626	0.614	0.62	0.642	1.299	1.316	1.204	1.226	1.296	1.452	1.419	1.473	1.459	1.429		520.4	0.7186	1.2682	0.6236	1.4464		0.549116									0.681	1.599	0.737
			GATE8a_00AEc80L_d0400			481	587	637	658	485	0.704	0.72	0.735	0.739	0.693	0.62	0.633	0.618	0.622	0.639	1.3	1.27	1.234	1.23	1.313	1.442	1.424	1.466	1.453	1.422		569.6	0.7182	1.2694	0.6264	1.4414		0.482066									0.678	1.606	0.73
			GATE8a_00AEc80L_d0301																													#DIV/0!	#DIV/0!	#DIV/0!	#DIV/0!	#DIV/0!		#DIV/0!
																																#DIV/0!	#DIV/0!	#DIV/0!	#DIV/0!	#DIV/0!		#DIV/0!
																																#DIV/0!	#DIV/0!	#DIV/0!	#DIV/0!	#DIV/0!		#DIV/0!
																																#DIV/0!	#DIV/0!	#DIV/0!	#DIV/0!	#DIV/0!		#DIV/0!
14	0	1	GATE14a_00AEc8PL_d0000	1389505																												#DIV/0!	#DIV/0!	#DIV/0!	#DIV/0!	#DIV/0!
			GATE14a_00AEc8PL_d0100																													#DIV/0!	#DIV/0!	#DIV/0!	#DIV/0!	#DIV/0!
			GATE14a_00AEc8PL_d0300																													#DIV/0!	#DIV/0!	#DIV/0!	#DIV/0!	#DIV/0!
																																#DIV/0!	#DIV/0!	#DIV/0!	#DIV/0!	#DIV/0!
																																#DIV/0!	#DIV/0!	#DIV/0!	#DIV/0!	#DIV/0!
																																#DIV/0!	#DIV/0!	#DIV/0!	#DIV/0!	#DIV/0!
																																#DIV/0!	#DIV/0!	#DIV/0!	#DIV/0!	#DIV/0!
																																#DIV/0!	#DIV/0!	#DIV/0!	#DIV/0!	#DIV/0!
		0	GATE14a_00AEc80L_d0000																													#DIV/0!	#DIV/0!	#DIV/0!	#DIV/0!	#DIV/0!
			GATE14a_00AEc80L_d0100																													#DIV/0!	#DIV/0!	#DIV/0!	#DIV/0!	#DIV/0!
			GATE14a_00AEc80L_d0300																													#DIV/0!	#DIV/0!	#DIV/0!	#DIV/0!	#DIV/0!
																																#DIV/0!	#DIV/0!	#DIV/0!	#DIV/0!	#DIV/0!
																																#DIV/0!	#DIV/0!	#DIV/0!	#DIV/0!	#DIV/0!
																																#DIV/0!	#DIV/0!	#DIV/0!	#DIV/0!	#DIV/0!
																																#DIV/0!	#DIV/0!	#DIV/0!	#DIV/0!	#DIV/0!
																																#DIV/0!	#DIV/0!	#DIV/0!	#DIV/0!	#DIV/0!
9	0	1	GATE9a_00AEc8PL_d0000	757313																												#DIV/0!	#DIV/0!	#DIV/0!	#DIV/0!	#DIV/0!
			GATE9a_00AEc8PL_d0100																													#DIV/0!	#DIV/0!	#DIV/0!	#DIV/0!	#DIV/0!
			GATE9a_00AEc8PL_d0300																													#DIV/0!	#DIV/0!	#DIV/0!	#DIV/0!	#DIV/0!
			GATE9a_00AEc8PL_d0400																													#DIV/0!	#DIV/0!	#DIV/0!	#DIV/0!	#DIV/0!
			GATE9a_00AEc8PL_d0301																													#DIV/0!	#DIV/0!	#DIV/0!	#DIV/0!	#DIV/0!
																																#DIV/0!	#DIV/0!	#DIV/0!	#DIV/0!	#DIV/0!
																																#DIV/0!	#DIV/0!	#DIV/0!	#DIV/0!	#DIV/0!
																																#DIV/0!	#DIV/0!	#DIV/0!	#DIV/0!	#DIV/0!
		0	GATE9a_00AEc80L_d0000																													#DIV/0!	#DIV/0!	#DIV/0!	#DIV/0!	#DIV/0!
			GATE9a_00AEc80L_d0100																													#DIV/0!	#DIV/0!	#DIV/0!	#DIV/0!	#DIV/0!
			GATE9a_00AEc80L_d0300																													#DIV/0!	#DIV/0!	#DIV/0!	#DIV/0!	#DIV/0!
			GATE9a_00AEc80L_d0400																													#DIV/0!	#DIV/0!	#DIV/0!	#DIV/0!	#DIV/0!
			GATE9a_00AEc80L_d0301																													#DIV/0!	#DIV/0!	#DIV/0!	#DIV/0!	#DIV/0!
																																#DIV/0!	#DIV/0!	#DIV/0!	#DIV/0!	#DIV/0!
																																#DIV/0!	#DIV/0!	#DIV/0!	#DIV/0!	#DIV/0!
																																#DIV/0!	#DIV/0!	#DIV/0!	#DIV/0!	#DIV/0!
12	0	1	GATE12a_00AEc8PL_d0000	1759553																												#DIV/0!	#DIV/0!	#DIV/0!	#DIV/0!	#DIV/0!
			GATE12a_00AEc8PL_d0100																													#DIV/0!	#DIV/0!	#DIV/0!	#DIV/0!	#DIV/0!
			GATE12a_00AEc8PL_d0300																													#DIV/0!	#DIV/0!	#DIV/0!	#DIV/0!	#DIV/0!
			GATE12a_00AEc8PL_d0400																													#DIV/0!	#DIV/0!	#DIV/0!	#DIV/0!	#DIV/0!
			GATE12a_00AEc8PL_d0301																													#DIV/0!	#DIV/0!	#DIV/0!	#DIV/0!	#DIV/0!
																																#DIV/0!	#DIV/0!	#DIV/0!	#DIV/0!	#DIV/0!
																																#DIV/0!	#DIV/0!	#DIV/0!	#DIV/0!	#DIV/0!
																																#DIV/0!	#DIV/0!	#DIV/0!	#DIV/0!	#DIV/0!
		0	GATE12a_00AEc80L_d0000																													#DIV/0!	#DIV/0!	#DIV/0!	#DIV/0!	#DIV/0!
			GATE12a_00AEc80L_d0100																													#DIV/0!	#DIV/0!	#DIV/0!	#DIV/0!	#DIV/0!
			GATE12a_00AEc80L_d0300																													#DIV/0!	#DIV/0!	#DIV/0!	#DIV/0!	#DIV/0!
			GATE12a_00AEc80L_d0400																													#DIV/0!	#DIV/0!	#DIV/0!	#DIV/0!	#DIV/0!
			GATE12a_00AEc80L_d0301																													#DIV/0!	#DIV/0!	#DIV/0!	#DIV/0!	#DIV/0!
																																#DIV/0!	#DIV/0!	#DIV/0!	#DIV/0!	#DIV/0!
																																#DIV/0!	#DIV/0!	#DIV/0!	#DIV/0!	#DIV/0!
																																#DIV/0!	#DIV/0!	#DIV/0!	#DIV/0!	#DIV/0!
13	0	1	GATE13a_00AEc8PL_d0000	1366337		233	81	101	122	103	0.952	0.855	0.871	0.885	0.87	0.657	0.661	0.654	0.654	0.691	0.557	0.951	0.893	0.853	0.899	1.466	1.402	1.457	1.534	1.382		128	0.8866	0.8306	0.6634	1.4482		7.27314	0.578541		0.7082	-0.0744		1.3356	-0.0928		0.785	1.364	0.796
			GATE13a_00AEc8PL_d0100			487	434	288	325	403	0.903	0.884	0.825	0.827	0.869	0.702	0.706	0.691	0.703	0.714	0.787	0.855	1.029	1.026	0.901	1.381	1.307	1.356	1.307	1.346		387.4	0.8616	0.9196	0.7032	1.3394		1.541									0.774	1.385	0.781
			GATE13a_00AEc8PL_d0300			694	647	687	663	725	0.848	0.824	0.836	0.83	0.852	0.703	0.709	0.693	0.709	0.727	0.97	1.035	0.998	1.02	0.954	1.36	1.308	1.406	1.331	1.285		683.2	0.838	0.9954	0.7082	1.338		0.708082									0.761	1.406	0.777
			GATE13a_00AEc8PL_d0400			888	875	759	932	789	0.853	0.848	0.815	0.866	0.816	0.703	0.702	0.695	0.708	0.728	0.954	0.969	1.054	0.912	1.053	1.343	1.347	1.368	1.33	1.29		848.6	0.8396	0.9884	0.7072	1.3356		0.578541									0.752	1.431	0.76
			GATE13a_00AEc8PL_d0301																													#DIV/0!	#DIV/0!	#DIV/0!	#DIV/0!	#DIV/0!		#DIV/0!
																																#DIV/0!	#DIV/0!	#DIV/0!	#DIV/0!	#DIV/0!		#DIV/0!
																																#DIV/0!	#DIV/0!	#DIV/0!	#DIV/0!	#DIV/0!		#DIV/0!
																																#DIV/0!	#DIV/0!	#DIV/0!	#DIV/0!	#DIV/0!		#DIV/0!
		0	GATE13a_00AEc80L_d0000			167	123	60	90	183	0.812	0.777	0.706	0.742	0.814	0.618	0.626	0.599	0.618	0.637	1.071	1.154	1.29	1.224	1.059	1.454	1.435	1.491	1.46	1.556		124.6	0.7702	1.1596	0.6196	1.4792		4.13978	0.428725		0.6338			1.4284			0.681	1.592	0.759
			GATE13a_00AEc80L_d0100			374	536	337	463	428	0.746	0.798	0.728	0.778	0.755	0.631	0.632	0.615	0.633	0.658	1.219	1.102	1.247	1.149	1.194	1.416	1.443	1.468	1.417	1.398		427.6	0.761	1.1822	0.6338	1.4284		0.908444									0.677	1.602	0.719
			GATE13a_00AEc80L_d0300			561	607	652	618	687	0.697	0.708	0.729	0.73	0.736	0.623	0.628	0.619	0.621	0.648	1.313	1.291	1.244	1.248	1.233	1.425	1.417	1.475	1.445	1.415		625	0.72	1.2658	0.6278	1.4354		0.43224									0.677	1.6	0.739
			GATE13a_00AEc80L_d0400			685	536	697	824	700	0.718	0.66	0.73	0.767	0.714	0.621	0.616	0.619	0.625	0.643	1.274	1.373	1.244	1.172	1.274	1.443	1.457	1.472	1.459	1.428		688.4	0.7178	1.2674	0.6248	1.4518		0.428725									0.677	1.595	0.748
			GATE13a_00AEc80L_d0301																													#DIV/0!	#DIV/0!	#DIV/0!	#DIV/0!	#DIV/0!		#DIV/0!
																																#DIV/0!	#DIV/0!	#DIV/0!	#DIV/0!	#DIV/0!		#DIV/0!
																																#DIV/0!	#DIV/0!	#DIV/0!	#DIV/0!	#DIV/0!		#DIV/0!
																																#DIV/0!	#DIV/0!	#DIV/0!	#DIV/0!	#DIV/0!		#DIV/0!
19	0	1	GATE19a_00AEc8PL_d0000	1366337																												#DIV/0!	#DIV/0!	#DIV/0!	#DIV/0!	#DIV/0!
			GATE19a_00AEc8PL_d0100																													#DIV/0!	#DIV/0!	#DIV/0!	#DIV/0!	#DIV/0!
			GATE19a_00AEc8PL_d0300																													#DIV/0!	#DIV/0!	#DIV/0!	#DIV/0!	#DIV/0!
			GATE19a_00AEc8PL_d0400																													#DIV/0!	#DIV/0!	#DIV/0!	#DIV/0!	#DIV/0!
			GATE19a_00AEc8PL_d0301																													#DIV/0!	#DIV/0!	#DIV/0!	#DIV/0!	#DIV/0!
																																#DIV/0!	#DIV/0!	#DIV/0!	#DIV/0!	#DIV/0!
																																#DIV/0!	#DIV/0!	#DIV/0!	#DIV/0!	#DIV/0!
																																#DIV/0!	#DIV/0!	#DIV/0!	#DIV/0!	#DIV/0!
		0	GATE19a_00AEc80L_d0000																													#DIV/0!	#DIV/0!	#DIV/0!	#DIV/0!	#DIV/0!
			GATE19a_00AEc80L_d0100																													#DIV/0!	#DIV/0!	#DIV/0!	#DIV/0!	#DIV/0!
			GATE19a_00AEc80L_d0300																													#DIV/0!	#DIV/0!	#DIV/0!	#DIV/0!	#DIV/0!
			GATE19a_00AEc80L_d0400																													#DIV/0!	#DIV/0!	#DIV/0!	#DIV/0!	#DIV/0!
			GATE19a_00AEc80L_d0301																													#DIV/0!	#DIV/0!	#DIV/0!	#DIV/0!	#DIV/0!
																																#DIV/0!	#DIV/0!	#DIV/0!	#DIV/0!	#DIV/0!
																																#DIV/0!	#DIV/0!	#DIV/0!	#DIV/0!	#DIV/0!
																																#DIV/0!	#DIV/0!	#DIV/0!	#DIV/0!	#DIV/0!
18	0	1	GATE18d_00AEc8PL_d0000	753601		98	71	106	81	132	0.804	0.769	0.804	0.785	0.83	0.659	0.671	0.658	0.672	0.681	1.089	1.17	1.083	1.133	1.015	1.399	1.347	1.548	1.372	1.431		97.6	0.7984	1.098	0.6682	1.4194		4.92821	0.565769		0.6922	-0.0634		1.353	-0.0928		0.764	1.427	0.806
			GATE18d_00AEc8PL_d0100			279	290	230	458	280	0.794	0.8	0.769	0.877	0.795	0.687	0.69	0.688	0.693	0.703	1.112	1.097	1.163	0.877	1.103	1.328	1.331	1.395	1.392	1.319		307.4	0.807	1.0704	0.6922	1.353		1.32812									0.78	1.383	0.807
			GATE18d_00AEc8PL_d0300			444	382	509	578	581	0.761	0.747	0.791	0.828	0.825	0.677	0.679	0.679	0.687	0.706	1.187	1.215	1.113	1.024	1.03	1.353	1.39	1.398	1.342	1.413		498.8	0.7904	1.1138	0.6856	1.3792		0.776075									0.777	1.378	0.805
			GATE18d_00AEc8PL_d0400			498	519	475	566	622	0.754	0.772	0.749	0.785	0.799	0.673	0.677	0.677	0.681	0.705	1.202	1.162	1.206	1.132	1.094	1.344	1.378	1.392	1.389	1.328		536	0.7718	1.1592	0.6826	1.3662		0.565769									0.763	1.412	0.796
			GATE18d_00AEc8PL_d0301																													#DIV/0!	#DIV/0!	#DIV/0!	#DIV/0!	#DIV/0!		#DIV/0!
																																#DIV/0!	#DIV/0!	#DIV/0!	#DIV/0!	#DIV/0!		#DIV/0!
																																#DIV/0!	#DIV/0!	#DIV/0!	#DIV/0!	#DIV/0!		#DIV/0!
																																#DIV/0!	#DIV/0!	#DIV/0!	#DIV/0!	#DIV/0!		#DIV/0!
		0	GATE18d_00AEc80L_d0000			155	148	138	132	106	0.761	0.747	0.74	0.73	0.706	0.616	0.626	0.612	0.613	0.64	1.189	1.218	1.225	1.248	1.289	1.451	1.428	1.472	1.508	1.418		135.8	0.7368	1.2338	0.6214	1.4554		2.62602	0.676428		0.6288			1.4458			0.688	1.591	0.768
			GATE18d_00AEc80L_d0100			301	261	283	330	262	0.752	0.716	0.737	0.768	0.726	0.627	0.631	0.616	0.625	0.645	1.208	1.276	1.23	1.169	1.252	1.457	1.442	1.486	1.434	1.43		287.4	0.7398	1.227	0.6288	1.4498		1.23287									0.686	1.58	0.767
			GATE18d_00AEc80L_d0300			375	363	381	443	421	0.715	0.715	0.716	0.751	0.737	0.618	0.623	0.608	0.624	0.645	1.28	1.279	1.27	1.207	1.231	1.435	1.431	1.482	1.451	1.43		396.6	0.7268	1.2534	0.6236	1.4458		0.77794									0.68	1.6	0.766
			GATE18d_00AEc80L_d0400			358	350	403	509	415	0.689	0.682	0.709	0.768	0.704	0.609	0.623	0.608	0.62	0.642	1.326	1.338	1.283	1.17	1.292	1.456	1.432	1.484	1.473	1.418		407	0.7104	1.2818	0.6204	1.4526		0.676428									0.672	1.608	0.757
			GATE18d_00AEc80L_d0301																													#DIV/0!	#DIV/0!	#DIV/0!	#DIV/0!	#DIV/0!		#DIV/0!
																																#DIV/0!	#DIV/0!	#DIV/0!	#DIV/0!	#DIV/0!		#DIV/0!
																																#DIV/0!	#DIV/0!	#DIV/0!	#DIV/0!	#DIV/0!		#DIV/0!
																																#DIV/0!	#DIV/0!	#DIV/0!	#DIV/0!	#DIV/0!		#DIV/0!
8	1	1	GATE8a_B6AEc8PL_d0000	1405121		129	73	83	80	130	0.903	0.844	0.846	0.853	0.9	0.713	0.733	0.719	0.722	0.731	0.788	0.983	0.971	0.953	0.793	1.352	1.247	1.305	1.292	1.283		99	0.8692	0.8976	0.7236	1.2958		5.55863	2.19383		0.726	-0.1034		1.2958	-0.1416		0.775	1.384	0.787
			GATE8a_B6AEc8PL_d0100			152	157	163	208	136	0.901	0.896	0.896	0.917	0.88	0.718	0.728	0.718	0.731	0.732	0.796	0.812	0.808	0.728	0.866	1.296	1.284	1.312	1.285	1.337		163.2	0.898	0.802	0.7254	1.3028		4.23026									0.779	1.381	0.781
			GATE8a_B6AEc8PL_d0300			263	145	102	236	136	0.931	0.88	0.829	0.923	0.865	0.719	0.727	0.72	0.724	0.733	0.667	0.868	1.017	0.702	0.913	1.398	1.296	1.427	1.323	1.29		176.4	0.8856	0.8334	0.7246	1.3468		4.0166									0.781	1.357	0.781
			GATE8a_B6AEc8PL_d0400			228	183	148	236	136	0.914	0.883	0.864	0.917	0.856	0.718	0.728	0.719	0.728	0.737	0.742	0.858	0.916	0.729	0.94	1.331	1.277	1.311	1.303	1.288		186.2	0.8868	0.837	0.726	1.302		3.43983									0.777	1.369	0.784
			GATE8a_B6AEc8PL_d0500			197	178	125	236	136	0.897	0.884	0.846	0.917	0.85	0.714	0.727	0.717	0.733	0.739	0.81	0.855	0.969	0.73	0.959	1.327	1.313	1.319	1.299	1.331		174.4	0.8788	0.8646	0.726	1.3178		3.57937									0.781	1.356	0.788
			GATE8a_B6AEc8PL_d0301			326	182	229	256	189	0.899	0.831	0.862	0.87	0.837	0.704	0.721	0.721	0.723	0.729	0.8	1.017	0.921	0.901	0.996	1.327	1.288	1.3	1.295	1.291		236.4	0.8598	0.927	0.7196	1.3002		2.19383									0.777	1.386	0.773
																																#DIV/0!	#DIV/0!	#DIV/0!	#DIV/0!	#DIV/0!		#DIV/0!
																																#DIV/0!	#DIV/0!	#DIV/0!	#DIV/0!	#DIV/0!		#DIV/0!
		0	GATE8a_B6AEc80L_d0000			374	347	232	456	364	0.726	0.715	0.681	0.74	0.704	0.615	0.626	0.605	0.609	0.632	1.26	1.281	1.334	1.231	1.295	1.442	1.425	1.471	1.463	1.432		354.6	0.7132	1.2802	0.6174	1.4466		0.76006	0.160131		0.6226			1.4374			0.658	1.654	0.745
			GATE8a_B6AEc80L_d0100			411	352	383	456	515	0.718	0.701	0.706	0.72	0.734	0.614	0.627	0.611	0.625	0.631	1.275	1.306	1.288	1.267	1.237	1.444	1.418	1.471	1.463	1.439		423.4	0.7158	1.2746	0.6216	1.447		0.655051									0.676	1.609	0.743
			GATE8a_B6AEc80L_d0300			476	348	483	508	471	0.71	0.674	0.714	0.711	0.7	0.611	0.627	0.61	0.616	0.638	1.289	1.351	1.274	1.284	1.301	1.465	1.419	1.474	1.45	1.442		457.2	0.7018	1.2998	0.6204	1.45		0.529532									0.669	1.619	0.729
			GATE8a_B6AEc80L_d0400			476	712	617	629	515	0.705	0.742	0.728	0.725	0.708	0.616	0.632	0.611	0.617	0.637	1.298	1.226	1.247	1.259	1.287	1.449	1.417	1.484	1.447	1.426		589.8	0.7216	1.2634	0.6226	1.4446		0.493451									0.679	1.603	0.731
			GATE8a_B6AEc80L_d0500			433	594	620	579	503	0.691	0.708	0.723	0.71	0.688	0.611	0.629	0.614	0.616	0.631	1.323	1.292	1.256	1.287	1.322	1.467	1.423	1.485	1.444	1.435		545.8	0.704	1.296	0.6202	1.4508		0.457305									0.679	1.616	0.739
			GATE8a_B6AEc80L_d0301			1187	727	924	1634	1228	0.699	0.652	0.67	0.725	0.691	0.622	0.622	0.608	0.617	0.637	1.309	1.386	1.351	1.258	1.316	1.42	1.421	1.471	1.451	1.424		1140	0.6874	1.324	0.6212	1.4374		0.160131									0.662	1.642	0.713
																																#DIV/0!	#DIV/0!	#DIV/0!	#DIV/0!	#DIV/0!		#DIV/0!
																																#DIV/0!	#DIV/0!	#DIV/0!	#DIV/0!	#DIV/0!		#DIV/0!
9	1	1	GATE9a_B6AEc8PL_d0000	1453633																												#DIV/0!	#DIV/0!	#DIV/0!	#DIV/0!	#DIV/0!
			GATE9a_B6AEc8PL_d0100																													#DIV/0!	#DIV/0!	#DIV/0!	#DIV/0!	#DIV/0!
			GATE9a_B6AEc8PL_d0300																													#DIV/0!	#DIV/0!	#DIV/0!	#DIV/0!	#DIV/0!
			GATE9a_B6AEc8PL_d0400																													#DIV/0!	#DIV/0!	#DIV/0!	#DIV/0!	#DIV/0!
			GATE9a_B6AEc8PL_d0301																													#DIV/0!	#DIV/0!	#DIV/0!	#DIV/0!	#DIV/0!
																																#DIV/0!	#DIV/0!	#DIV/0!	#DIV/0!	#DIV/0!
																																#DIV/0!	#DIV/0!	#DIV/0!	#DIV/0!	#DIV/0!
																																#DIV/0!	#DIV/0!	#DIV/0!	#DIV/0!	#DIV/0!
		0	GATE9a_B6AEc80L_d0000																													#DIV/0!	#DIV/0!	#DIV/0!	#DIV/0!	#DIV/0!
			GATE9a_B6AEc80L_d0100																													#DIV/0!	#DIV/0!	#DIV/0!	#DIV/0!	#DIV/0!
			GATE9a_B6AEc80L_d0300																													#DIV/0!	#DIV/0!	#DIV/0!	#DIV/0!	#DIV/0!
			GATE9a_B6AEc80L_d0400																													#DIV/0!	#DIV/0!	#DIV/0!	#DIV/0!	#DIV/0!
			GATE9a_B6AEc80L_d0301																													#DIV/0!	#DIV/0!	#DIV/0!	#DIV/0!	#DIV/0!
																																#DIV/0!	#DIV/0!	#DIV/0!	#DIV/0!	#DIV/0!
																																#DIV/0!	#DIV/0!	#DIV/0!	#DIV/0!	#DIV/0!
																																#DIV/0!	#DIV/0!	#DIV/0!	#DIV/0!	#DIV/0!
12	1	1	GATE12a_B6AEc8PL_d0000	2038081																												#DIV/0!	#DIV/0!	#DIV/0!	#DIV/0!	#DIV/0!
			GATE12a_B6AEc8PL_d0100																													#DIV/0!	#DIV/0!	#DIV/0!	#DIV/0!	#DIV/0!
			GATE12a_B6AEc8PL_d0300																													#DIV/0!	#DIV/0!	#DIV/0!	#DIV/0!	#DIV/0!
			GATE12a_B6AEc8PL_d0400																													#DIV/0!	#DIV/0!	#DIV/0!	#DIV/0!	#DIV/0!
			GATE12a_B6AEc8PL_d0301																													#DIV/0!	#DIV/0!	#DIV/0!	#DIV/0!	#DIV/0!
																																#DIV/0!	#DIV/0!	#DIV/0!	#DIV/0!	#DIV/0!
																																#DIV/0!	#DIV/0!	#DIV/0!	#DIV/0!	#DIV/0!
																																#DIV/0!	#DIV/0!	#DIV/0!	#DIV/0!	#DIV/0!
		0	GATE12a_B6AEc80L_d0000																													#DIV/0!	#DIV/0!	#DIV/0!	#DIV/0!	#DIV/0!
			GATE12a_B6AEc80L_d0100																													#DIV/0!	#DIV/0!	#DIV/0!	#DIV/0!	#DIV/0!
			GATE12a_B6AEc80L_d0300																													#DIV/0!	#DIV/0!	#DIV/0!	#DIV/0!	#DIV/0!
			GATE12a_B6AEc80L_d0400																													#DIV/0!	#DIV/0!	#DIV/0!	#DIV/0!	#DIV/0!
			GATE12a_B6AEc80L_d0301																													#DIV/0!	#DIV/0!	#DIV/0!	#DIV/0!	#DIV/0!
																																#DIV/0!	#DIV/0!	#DIV/0!	#DIV/0!	#DIV/0!
																																#DIV/0!	#DIV/0!	#DIV/0!	#DIV/0!	#DIV/0!
																																#DIV/0!	#DIV/0!	#DIV/0!	#DIV/0!	#DIV/0!
13	1	1	GATE13a_B6AEc8PL_d0000	1644865		54	35	32	32	21	0.91	0.856	0.836	0.857	0.807	0.696	0.713	0.7	0.692	0.709	0.761	0.945	0.999	0.941	1.075	1.409	1.349	1.495	1.368	1.323		34.8	0.8532	0.9442	0.702	1.3888		18.1992	0.96659		0.7428	-0.115		1.2696	-0.1628		0.786	1.356	0.802
			GATE13a_B6AEc8PL_d0100			429	295	243	360	224	0.953	0.93	0.916	0.943	0.904	0.728	0.749	0.733	0.736	0.741	0.556	0.674	0.731	0.606	0.779	1.292	1.225	1.288	1.291	1.28		310.2	0.9292	0.6692	0.7374	1.2752		2.64928									0.798	1.313	0.799
			GATE13a_B6AEc8PL_d0300			382	407	279	395	278	0.89	0.891	0.851	0.887	0.851	0.729	0.754	0.736	0.74	0.747	0.836	0.831	0.955	0.845	0.955	1.271	1.218	1.318	1.261	1.28		348.2	0.874	0.8844	0.7412	1.2696		1.49253									0.797	1.312	0.807
			GATE13a_B6AEc8PL_d0400			448	520	332	605	507	0.88	0.893	0.844	0.905	0.891	0.729	0.756	0.739	0.74	0.75	0.868	0.824	0.974	0.778	0.828	1.294	1.243	1.29	1.302	1.336		482.4	0.8826	0.8544	0.7428	1.293		1.22402									0.801	1.299	0.816
			GATE13a_B6AEc8PL_d0500			564	530	543	781	505	0.884	0.87	0.873	0.914	0.865	0.724	0.749	0.741	0.741	0.751	0.855	0.902	0.886	0.739	0.914	1.319	1.298	1.302	1.332	1.32		584.6	0.8812	0.8592	0.7412	1.3142		1.05007									0.798	1.315	0.806
			GATE13a_B6AEc8PL_d0301			647	430	596	722	425	0.895	0.851	0.885	0.898	0.846	0.722	0.74	0.732	0.732	0.739	0.815	0.961	0.846	0.803	0.97	1.317	1.224	1.297	1.307	1.248		564	0.875	0.879	0.733	1.2786		0.96659									0.781	1.403	0.799
																																#DIV/0!	#DIV/0!	#DIV/0!	#DIV/0!	#DIV/0!		#DIV/0!
																																#DIV/0!	#DIV/0!	#DIV/0!	#DIV/0!	#DIV/0!		#DIV/0!
		0	GATE13a_B6AEc80L_d0000			82	47	68	108	77	0.715	0.677	0.706	0.731	0.702	0.613	0.619	0.608	0.618	0.634	1.28	1.346	1.289	1.247	1.297	1.484	1.447	1.468	1.47	1.437		76.4	0.7062	1.2918	0.6184	1.4612		3.58551	0.30594		0.6278			1.4324			0.686	1.605	0.758
			GATE13a_B6AEc80L_d0100			267	272	270	303	337	0.71	0.709	0.712	0.72	0.728	0.626	0.627	0.612	0.623	0.651	1.289	1.29	1.278	1.268	1.248	1.415	1.438	1.47	1.43	1.409		289.8	0.7158	1.2746	0.6278	1.4324		0.867336									0.696	1.578	0.756
			GATE13a_B6AEc80L_d0300			413	387	366	409	420	0.714	0.698	0.679	0.707	0.705	0.614	0.622	0.609	0.619	0.638	1.282	1.309	1.336	1.292	1.291	1.44	1.428	1.474	1.442	1.428		399	0.7006	1.302	0.6204	1.4424		0.567182									0.676	1.616	0.741
			GATE13a_B6AEc80L_d0400			377	379	458	445	455	0.669	0.681	0.709	0.701	0.702	0.617	0.616	0.604	0.618	0.636	1.361	1.34	1.282	1.302	1.296	1.422	1.461	1.491	1.445	1.431		422.8	0.6924	1.3162	0.6182	1.45		0.511908									0.682	1.602	0.755
			GATE13a_B6AEc80L_d0500			421	424	468	568	518	0.673	0.675	0.692	0.741	0.713	0.614	0.615	0.605	0.612	0.635	1.354	1.35	1.313	1.227	1.276	1.433	1.467	1.486	1.484	1.434		479.8	0.6988	1.304	0.6162	1.4608		0.530352									0.69	1.58	0.753
			GATE13a_B6AEc80L_d0301			773	852	620	1198	998	0.681	0.702	0.651	0.789	0.735	0.619	0.624	0.604	0.631	0.639	1.34	1.303	1.381	1.121	1.234	1.431	1.424	1.485	1.455	1.431		888.2	0.7116	1.2758	0.6234	1.4452		0.30594									0.682	1.605	0.736
																																#DIV/0!	#DIV/0!	#DIV/0!	#DIV/0!	#DIV/0!		#DIV/0!
																																#DIV/0!	#DIV/0!	#DIV/0!	#DIV/0!	#DIV/0!		#DIV/0!
19	1	1	GATE19a_B6AEc8PL_d0000	1644865																												#DIV/0!	#DIV/0!	#DIV/0!	#DIV/0!	#DIV/0!
			GATE19a_B6AEc8PL_d0100																													#DIV/0!	#DIV/0!	#DIV/0!	#DIV/0!	#DIV/0!
			GATE19a_B6AEc8PL_d0300																													#DIV/0!	#DIV/0!	#DIV/0!	#DIV/0!	#DIV/0!
			GATE19a_B6AEc8PL_d0400																													#DIV/0!	#DIV/0!	#DIV/0!	#DIV/0!	#DIV/0!
			GATE19a_B6AEc8PL_d0301																													#DIV/0!	#DIV/0!	#DIV/0!	#DIV/0!	#DIV/0!
																																#DIV/0!	#DIV/0!	#DIV/0!	#DIV/0!	#DIV/0!
																																#DIV/0!	#DIV/0!	#DIV/0!	#DIV/0!	#DIV/0!
																																#DIV/0!	#DIV/0!	#DIV/0!	#DIV/0!	#DIV/0!
		0	GATE19a_B6AEc80L_d0000																													#DIV/0!	#DIV/0!	#DIV/0!	#DIV/0!	#DIV/0!
			GATE19a_B6AEc80L_d0100																													#DIV/0!	#DIV/0!	#DIV/0!	#DIV/0!	#DIV/0!
			GATE19a_B6AEc80L_d0300																													#DIV/0!	#DIV/0!	#DIV/0!	#DIV/0!	#DIV/0!
			GATE19a_B6AEc80L_d0400																													#DIV/0!	#DIV/0!	#DIV/0!	#DIV/0!	#DIV/0!
			GATE19a_B6AEc80L_d0301																													#DIV/0!	#DIV/0!	#DIV/0!	#DIV/0!	#DIV/0!
																																#DIV/0!	#DIV/0!	#DIV/0!	#DIV/0!	#DIV/0!
																																#DIV/0!	#DIV/0!	#DIV/0!	#DIV/0!	#DIV/0!
																																#DIV/0!	#DIV/0!	#DIV/0!	#DIV/0!	#DIV/0!
18	1	1	GATE18d_B6AEc8PL_d0000	1032129		69	52	56	130	90	0.875	0.854	0.843	0.926	0.9	0.697	0.712	0.71	0.699	0.714	0.886	0.952	0.978	0.689	0.795	1.352	1.326	1.323	1.384	1.369		79.4	0.8796	0.86	0.7064	1.3508		8.75051	0.953398		0.74	-0.117		1.2542	-0.1932		0.8	1.313	0.804
			GATE18d_B6AEc8PL_d0100			149	205	141	246	198	0.856	0.882	0.845	0.902	0.883	0.721	0.737	0.729	0.724	0.734	0.946	0.862	0.972	0.788	0.855	1.3	1.29	1.33	1.342	1.277		187.8	0.8736	0.8846	0.729	1.3078		3.09117									0.799	1.312	0.794
			GATE18d_B6AEc8PL_d0300			410	222	251	328	319	0.893	0.831	0.839	0.868	0.865	0.728	0.741	0.733	0.735	0.746	0.824	1.018	0.989	0.908	0.912	1.289	1.238	1.27	1.28	1.251		306	0.8592	0.9302	0.7366	1.2656		1.48802									0.789	1.35	0.799
			GATE18d_B6AEc8PL_d0400			597	326	313	496	533	0.908	0.846	0.841	0.888	0.893	0.728	0.742	0.74	0.741	0.749	0.765	0.974	0.984	0.839	0.82	1.262	1.239	1.261	1.258	1.282		453	0.8752	0.8764	0.74	1.2604		1.14552									0.795	1.325	0.808
			GATE18d_B6AEc8PL_d0500			549	432	441	608	405	0.882	0.851	0.858	0.89	0.848	0.731	0.745	0.737	0.74	0.745	0.863	0.961	0.934	0.832	0.964	1.257	1.227	1.268	1.279	1.24		487	0.8658	0.9108	0.7396	1.2542		0.953398									0.802	1.305	0.811
			GATE18d_B6AEc8PL_d0301																													#DIV/0!	#DIV/0!	#DIV/0!	#DIV/0!	#DIV/0!		#DIV/0!
																																#DIV/0!	#DIV/0!	#DIV/0!	#DIV/0!	#DIV/0!		#DIV/0!
																																#DIV/0!	#DIV/0!	#DIV/0!	#DIV/0!	#DIV/0!		#DIV/0!
		0	GATE18d_B6AEc80L_d0000			150	95	85	116	107	0.744	0.693	0.683	0.705	0.689	0.607	0.617	0.598	0.607	0.636	1.225	1.32	1.329	1.295	1.319	1.552	1.43	1.482	1.455	1.422		110.6	0.7028	1.2976	0.613	1.4682		2.51631	0.269506		0.623			1.4474			0.677	1.617	0.768
			GATE18d_B6AEc80L_d0100			242	221	220	326	225	0.714	0.701	0.698	0.764	0.688	0.618	0.624	0.606	0.617	0.643	1.281	1.305	1.302	1.178	1.321	1.453	1.421	1.481	1.461	1.423		246.8	0.713	1.2774	0.6216	1.4478		1.11074									0.668	1.62	0.742
			GATE18d_B6AEc80L_d0300			358	329	278	342	307	0.727	0.699	0.669	0.704	0.68	0.608	0.616	0.607	0.612	0.635	1.258	1.308	1.352	1.296	1.335	1.466	1.512	1.508	1.474	1.448		322.8	0.6958	1.3098	0.6156	1.4816		0.864552									0.671	1.608	0.751
			GATE18d_B6AEc80L_d0400			291	336	396	400	384	0.658	0.682	0.723	0.72	0.705	0.605	0.615	0.608	0.61	0.627	1.379	1.337	1.257	1.268	1.29	1.44	1.445	1.481	1.497	1.467		361.4	0.6976	1.3062	0.613	1.466		0.72132									0.676	1.605	0.753
			GATE18d_B6AEc80L_d0500			327	310	378	408	388	0.662	0.657	0.694	0.704	0.701	0.605	0.612	0.604	0.607	0.625	1.371	1.379	1.309	1.297	1.297	1.444	1.465	1.481	1.48	1.446		362.2	0.6836	1.3306	0.6106	1.4632		0.599568									0.675	1.611	0.756
			GATE18d_B6AEc80L_d0301			648	796	719	849	764	0.67	0.7	0.684	0.708	0.687	0.616	0.623	0.608	0.631	0.637	1.359	1.306	1.327	1.289	1.322	1.443	1.433	1.483	1.432	1.446		755.2	0.6898	1.3206	0.623	1.4474		0.269506									0.659	1.637	0.716
																																#DIV/0!	#DIV/0!	#DIV/0!	#DIV/0!	#DIV/0!		#DIV/0!
																																#DIV/0!	#DIV/0!	#DIV/0!	#DIV/0!	#DIV/0!		#DIV/0!
[truncated: 20 more columns]

## Sheet: GATE3_c7
																																															CASF2016
				Parameters		Epoch					Training R					Validation R					Training RMSE					Validation RMSE						Epoch	Training R	Training RMSE	Validation R	Validation RMSE		Overfitting			Val R			Val RMSE			Complete		Filtered C5
																																															R	RMSE	R
Arch	Emb	Prot
8	0	1	GATE8a_00AEc7PL_d0000	987329		365	280	396	487	358	0.854	0.822	0.857	0.897	0.852	0.718	0.716	0.707	0.717	0.731	0.949	1.041	0.944	0.812	0.959	1.33	1.327	1.38	1.299	1.271		377.2	0.8564	0.941	0.7178	1.3214		1.40496	0.927827		0.7276	-0.0698		1.2812	-0.1136		0.791	1.347	0.811
			GATE8a_00AEc7PL_d0100			385	470	463	393	437	0.843	0.877	0.879	0.847	0.862	0.726	0.727	0.718	0.725	0.742	0.981	0.877	0.875	0.975	0.928	1.279	1.303	1.293	1.303	1.24		429.6	0.8616	0.9272	0.7276	1.2836		1.1402									0.79	1.355	0.795
			GATE8a_00AEc7PL_d0300			535	572	459	452	478	0.871	0.881	0.854	0.856	0.856	0.726	0.726	0.717	0.729	0.735	0.898	0.864	0.955	0.947	0.946	1.288	1.305	1.288	1.255	1.27		499.2	0.8636	0.922	0.7266	1.2812		0.990299									0.781	1.377	0.798
			GATE8a_00AEc7PL_d0400			572	444	459	618	358	0.878	0.84	0.851	0.887	0.804	0.724	0.73	0.714	0.731	0.731	0.876	0.992	0.964	0.849	1.089	1.311	1.28	1.292	1.268	1.27		490.2	0.852	0.954	0.726	1.2842		0.927827									0.791	1.358	0.798
			GATE8a_00AEc7PL_d0301																													#DIV/0!	#DIV/0!	#DIV/0!	#DIV/0!	#DIV/0!		#DIV/0!
																																#DIV/0!	#DIV/0!	#DIV/0!	#DIV/0!	#DIV/0!		#DIV/0!
																																#DIV/0!	#DIV/0!	#DIV/0!	#DIV/0!	#DIV/0!		#DIV/0!
																																#DIV/0!	#DIV/0!	#DIV/0!	#DIV/0!	#DIV/0!		#DIV/0!
		0	GATE8a_00AEc70L_d0000			379	402	374	460	450	0.747	0.75	0.754	0.771	0.761	0.655	0.672	0.621	0.645	0.667	1.214	1.209	1.205	1.17	1.19	1.415	1.401	1.44	1.401	1.379		413	0.7566	1.1976	0.652	1.4072		0.778384	0.518382		0.6578			1.3948			0.68	1.604	0.712
			GATE8a_00AEc70L_d0100			480	519	546	591	723	0.753	0.76	0.774	0.782	0.799	0.658	0.673	0.629	0.65	0.679	1.201	1.189	1.162	1.143	1.101	1.409	1.39	1.431	1.408	1.37		571.8	0.7736	1.1592	0.6578	1.4016		0.644458									0.672	1.609	0.717
			GATE8a_00AEc70L_d0300			539	479	610	688	793	0.751	0.732	0.775	0.792	0.792	0.653	0.664	0.631	0.648	0.675	1.205	1.245	1.16	1.121	1.117	1.421	1.389	1.431	1.418	1.376		621.8	0.7684	1.1696	0.6542	1.407		0.583606									0.693	1.574	0.725
			GATE8a_00AEc70L_d0400			710	653	555	624	723	0.776	0.76	0.759	0.765	0.779	0.663	0.668	0.631	0.649	0.677	1.152	1.187	1.193	1.181	1.148	1.394	1.401	1.416	1.399	1.364		653	0.7678	1.1722	0.6576	1.3948		0.518382									0.701	1.566	0.73
			GATE8a_00AEc70L_d0301																													#DIV/0!	#DIV/0!	#DIV/0!	#DIV/0!	#DIV/0!		#DIV/0!
																																#DIV/0!	#DIV/0!	#DIV/0!	#DIV/0!	#DIV/0!		#DIV/0!
																																#DIV/0!	#DIV/0!	#DIV/0!	#DIV/0!	#DIV/0!		#DIV/0!
																																#DIV/0!	#DIV/0!	#DIV/0!	#DIV/0!	#DIV/0!		#DIV/0!
14	0	1	GATE14a_00AEc7PL_d0000	1389505																												#DIV/0!	#DIV/0!	#DIV/0!	#DIV/0!	#DIV/0!
			GATE14a_00AEc7PL_d0100																													#DIV/0!	#DIV/0!	#DIV/0!	#DIV/0!	#DIV/0!
			GATE14a_00AEc7PL_d0300																													#DIV/0!	#DIV/0!	#DIV/0!	#DIV/0!	#DIV/0!
																																#DIV/0!	#DIV/0!	#DIV/0!	#DIV/0!	#DIV/0!
																																#DIV/0!	#DIV/0!	#DIV/0!	#DIV/0!	#DIV/0!
																																#DIV/0!	#DIV/0!	#DIV/0!	#DIV/0!	#DIV/0!
																																#DIV/0!	#DIV/0!	#DIV/0!	#DIV/0!	#DIV/0!
																																#DIV/0!	#DIV/0!	#DIV/0!	#DIV/0!	#DIV/0!
		0	GATE14a_00AEc70L_d0000																													#DIV/0!	#DIV/0!	#DIV/0!	#DIV/0!	#DIV/0!
			GATE14a_00AEc70L_d0100																													#DIV/0!	#DIV/0!	#DIV/0!	#DIV/0!	#DIV/0!
			GATE14a_00AEc70L_d0300																													#DIV/0!	#DIV/0!	#DIV/0!	#DIV/0!	#DIV/0!
																																#DIV/0!	#DIV/0!	#DIV/0!	#DIV/0!	#DIV/0!
																																#DIV/0!	#DIV/0!	#DIV/0!	#DIV/0!	#DIV/0!
																																#DIV/0!	#DIV/0!	#DIV/0!	#DIV/0!	#DIV/0!
																																#DIV/0!	#DIV/0!	#DIV/0!	#DIV/0!	#DIV/0!
																																#DIV/0!	#DIV/0!	#DIV/0!	#DIV/0!	#DIV/0!
9	0	1	GATE9a_00AEc7PL_d0000	757313																												#DIV/0!	#DIV/0!	#DIV/0!	#DIV/0!	#DIV/0!
			GATE9a_00AEc7PL_d0100																													#DIV/0!	#DIV/0!	#DIV/0!	#DIV/0!	#DIV/0!
			GATE9a_00AEc7PL_d0300																													#DIV/0!	#DIV/0!	#DIV/0!	#DIV/0!	#DIV/0!
			GATE9a_00AEc7PL_d0400																													#DIV/0!	#DIV/0!	#DIV/0!	#DIV/0!	#DIV/0!
			GATE9a_00AEc7PL_d0301																													#DIV/0!	#DIV/0!	#DIV/0!	#DIV/0!	#DIV/0!
																																#DIV/0!	#DIV/0!	#DIV/0!	#DIV/0!	#DIV/0!
																																#DIV/0!	#DIV/0!	#DIV/0!	#DIV/0!	#DIV/0!
																																#DIV/0!	#DIV/0!	#DIV/0!	#DIV/0!	#DIV/0!
		0	GATE9a_00AEc70L_d0000																													#DIV/0!	#DIV/0!	#DIV/0!	#DIV/0!	#DIV/0!
			GATE9a_00AEc70L_d0100																													#DIV/0!	#DIV/0!	#DIV/0!	#DIV/0!	#DIV/0!
			GATE9a_00AEc70L_d0300																													#DIV/0!	#DIV/0!	#DIV/0!	#DIV/0!	#DIV/0!
			GATE9a_00AEc70L_d0400																													#DIV/0!	#DIV/0!	#DIV/0!	#DIV/0!	#DIV/0!
			GATE9a_00AEc70L_d0301																													#DIV/0!	#DIV/0!	#DIV/0!	#DIV/0!	#DIV/0!
																																#DIV/0!	#DIV/0!	#DIV/0!	#DIV/0!	#DIV/0!
																																#DIV/0!	#DIV/0!	#DIV/0!	#DIV/0!	#DIV/0!
																																#DIV/0!	#DIV/0!	#DIV/0!	#DIV/0!	#DIV/0!
12	0	1	GATE12a_00AEc7PL_d0000	1759553																												#DIV/0!	#DIV/0!	#DIV/0!	#DIV/0!	#DIV/0!
			GATE12a_00AEc7PL_d0100																													#DIV/0!	#DIV/0!	#DIV/0!	#DIV/0!	#DIV/0!
			GATE12a_00AEc7PL_d0300																													#DIV/0!	#DIV/0!	#DIV/0!	#DIV/0!	#DIV/0!
			GATE12a_00AEc7PL_d0400																													#DIV/0!	#DIV/0!	#DIV/0!	#DIV/0!	#DIV/0!
			GATE12a_00AEc7PL_d0301																													#DIV/0!	#DIV/0!	#DIV/0!	#DIV/0!	#DIV/0!
																																#DIV/0!	#DIV/0!	#DIV/0!	#DIV/0!	#DIV/0!
																																#DIV/0!	#DIV/0!	#DIV/0!	#DIV/0!	#DIV/0!
																																#DIV/0!	#DIV/0!	#DIV/0!	#DIV/0!	#DIV/0!
		0	GATE12a_00AEc70L_d0000																													#DIV/0!	#DIV/0!	#DIV/0!	#DIV/0!	#DIV/0!
			GATE12a_00AEc70L_d0100																													#DIV/0!	#DIV/0!	#DIV/0!	#DIV/0!	#DIV/0!
			GATE12a_00AEc70L_d0300																													#DIV/0!	#DIV/0!	#DIV/0!	#DIV/0!	#DIV/0!
			GATE12a_00AEc70L_d0400																													#DIV/0!	#DIV/0!	#DIV/0!	#DIV/0!	#DIV/0!
			GATE12a_00AEc70L_d0301																													#DIV/0!	#DIV/0!	#DIV/0!	#DIV/0!	#DIV/0!
																																#DIV/0!	#DIV/0!	#DIV/0!	#DIV/0!	#DIV/0!
																																#DIV/0!	#DIV/0!	#DIV/0!	#DIV/0!	#DIV/0!
																																#DIV/0!	#DIV/0!	#DIV/0!	#DIV/0!	#DIV/0!
13	0	1	GATE13a_00AEc7PL_d0000	1366337		459	119	177	455	73	0.976	0.888	0.938	0.981	0.834	0.724	0.717	0.696	0.715	0.71	0.396	0.84	0.636	0.36	1.01	1.317	1.521	1.37	1.322	1.329		256.6	0.9234	0.6484	0.7124	1.3718		3.95729	0.580086		0.752	-0.083		1.2446	-0.1494		0.788	1.349	0.789
			GATE13a_00AEc7PL_d0100			455	313	442	552	499	0.902	0.857	0.902	0.925	0.918	0.759	0.754	0.744	0.75	0.753	0.787	0.942	0.793	0.699	0.725	1.249	1.244	1.265	1.242	1.223		452.2	0.9008	0.7892	0.752	1.2446		1.3392									0.778	1.375	0.778
			GATE13a_00AEc7PL_d0300			606	608	870	654	640	0.845	0.844	0.913	0.858	0.861	0.752	0.746	0.737	0.739	0.749	0.976	0.981	0.747	0.942	0.93	1.235	1.261	1.25	1.243	1.248		675.6	0.8642	0.9152	0.7446	1.2474		0.660369									0.769	1.394	0.772
			GATE13a_00AEc7PL_d0400			837	672	727	887	898	0.875	0.822	0.845	0.894	0.888	0.752	0.745	0.734	0.74	0.746	0.883	1.041	0.98	0.82	0.841	1.242	1.257	1.268	1.257	1.275		804.2	0.8648	0.913	0.7434	1.2598		0.580086									0.764	1.406	0.764
			GATE13a_00AEc7PL_d0301																													#DIV/0!	#DIV/0!	#DIV/0!	#DIV/0!	#DIV/0!		#DIV/0!
																																#DIV/0!	#DIV/0!	#DIV/0!	#DIV/0!	#DIV/0!		#DIV/0!
																																#DIV/0!	#DIV/0!	#DIV/0!	#DIV/0!	#DIV/0!		#DIV/0!
																																#DIV/0!	#DIV/0!	#DIV/0!	#DIV/0!	#DIV/0!		#DIV/0!
		0	GATE13a_00AEc70L_d0000			176	134	213	340	141	0.82	0.792	0.843	0.881	0.797	0.657	0.681	0.626	0.645	0.669	1.046	1.115	0.987	0.869	1.106	1.436	1.377	1.474	1.472	1.45		200.8	0.8266	1.0246	0.6556	1.4418		3.16914	0.630299		0.669			1.394			0.666	1.618	0.695
			GATE13a_00AEc70L_d0100			583	447	497	554	594	0.845	0.794	0.824	0.831	0.837	0.667	0.682	0.649	0.66	0.687	0.978	1.112	1.039	1.02	1.002	1.41	1.36	1.413	1.415	1.372		535	0.8262	1.0302	0.669	1.394		1.01644									0.675	1.599	0.695
			GATE13a_00AEc70L_d0300			920	586	741	721	709	0.875	0.754	0.822	0.817	0.808	0.669	0.677	0.645	0.652	0.683	0.884	1.2	1.043	1.056	1.078	1.434	1.402	1.433	1.417	1.37		735.4	0.8152	1.0522	0.6652	1.4112		0.733869									0.658	1.635	0.7
			GATE13a_00AEc70L_d0400			780	574	672	828	730	0.815	0.716	0.781	0.847	0.792	0.669	0.673	0.636	0.653	0.678	1.059	1.274	1.145	0.975	1.116	1.412	1.383	1.439	1.437	1.393		716.8	0.7902	1.1138	0.6618	1.4128		0.630299									0.669	1.614	0.716
			GATE13a_00AEc70L_d0301																													#DIV/0!	#DIV/0!	#DIV/0!	#DIV/0!	#DIV/0!		#DIV/0!
																																#DIV/0!	#DIV/0!	#DIV/0!	#DIV/0!	#DIV/0!		#DIV/0!
																																#DIV/0!	#DIV/0!	#DIV/0!	#DIV/0!	#DIV/0!		#DIV/0!
																																#DIV/0!	#DIV/0!	#DIV/0!	#DIV/0!	#DIV/0!		#DIV/0!
18	0	1	GATE18d_00AEc7PL_d0000	753601		105	203	106	130	96	0.825	0.899	0.832	0.857	0.814	0.703	0.698	0.68	0.703	0.708	1.033	0.802	1.017	0.946	1.063	1.336	1.436	1.352	1.319	1.306		128	0.8454	0.9722	0.6984	1.3498		4.22394	0.756197		0.7312	-0.067		1.2858	-0.1158		0.783	1.389	0.805
			GATE18d_00AEc7PL_d0100			343	315	470	321	455	0.856	0.847	0.899	0.849	0.895	0.728	0.736	0.731	0.726	0.735	0.945	0.973	0.802	0.969	0.818	1.273	1.28	1.306	1.276	1.294		380.8	0.8692	0.9014	0.7312	1.2858		1.38054									0.782	1.369	0.801
			GATE18d_00AEc7PL_d0300			557	411	660	428	472	0.859	0.794	0.895	0.802	0.822	0.719	0.727	0.721	0.716	0.735	0.934	1.11	0.819	1.094	1.041	1.308	1.284	1.313	1.274	1.261		505.6	0.8344	0.9996	0.7236	1.288		0.788297									0.766	1.4	0.793
			GATE18d_00AEc7PL_d0400			697	469	534	516	504	0.884	0.791	0.816	0.824	0.806	0.714	0.729	0.707	0.713	0.725	0.853	1.118	1.059	1.039	1.084	1.35	1.322	1.305	1.335	1.317		544	0.8242	1.0306	0.7176	1.3258		0.756197									0.757	1.42	0.773
			GATE18d_00AEc7PL_d0301																													#DIV/0!	#DIV/0!	#DIV/0!	#DIV/0!	#DIV/0!		#DIV/0!
																																#DIV/0!	#DIV/0!	#DIV/0!	#DIV/0!	#DIV/0!		#DIV/0!
																																#DIV/0!	#DIV/0!	#DIV/0!	#DIV/0!	#DIV/0!		#DIV/0!
																																#DIV/0!	#DIV/0!	#DIV/0!	#DIV/0!	#DIV/0!		#DIV/0!
		0	GATE18d_00AEc70L_d0000			180	135	235	194	173	0.796	0.757	0.829	0.807	0.798	0.653	0.669	0.642	0.644	0.663	1.106	1.194	1.026	1.084	1.105	1.427	1.378	1.412	1.41	1.381		183.4	0.7974	1.103	0.6542	1.4016		2.48874	0.898568		0.6642			1.4016			0.687	1.591	0.736
			GATE18d_00AEc70L_d0100			300	283	384	333	319	0.785	0.77	0.829	0.799	0.794	0.663	0.68	0.645	0.654	0.679	1.131	1.167	1.027	1.104	1.113	1.456	1.389	1.414	1.421	1.417		323.8	0.7954	1.1084	0.6642	1.4194		1.44605									0.693	1.563	0.749
			GATE18d_00AEc70L_d0300			403	350	359	503	531	0.784	0.746	0.759	0.835	0.842	0.651	0.67	0.635	0.651	0.678	1.132	1.216	1.194	1.011	0.986	1.443	1.405	1.438	1.471	1.387		429.2	0.7932	1.1078	0.657	1.4288		1.13836									0.664	1.623	0.703
			GATE18d_00AEc70L_d0400			418	398	427	400	397	0.77	0.748	0.769	0.775	0.749	0.653	0.663	0.632	0.642	0.675	1.165	1.211	1.171	1.16	1.212	1.477	1.391	1.455	1.432	1.361		408	0.7622	1.1838	0.653	1.4232		0.898568									0.67	1.61	0.73
			GATE18d_00AEc70L_d0301																													#DIV/0!	#DIV/0!	#DIV/0!	#DIV/0!	#DIV/0!		#DIV/0!
																																#DIV/0!	#DIV/0!	#DIV/0!	#DIV/0!	#DIV/0!		#DIV/0!
																																#DIV/0!	#DIV/0!	#DIV/0!	#DIV/0!	#DIV/0!		#DIV/0!
																																#DIV/0!	#DIV/0!	#DIV/0!	#DIV/0!	#DIV/0!		#DIV/0!
8	1	1	GATE8a_B6AEc7PL_d0000	1405121		109	125	115	141	130	0.898	0.901	0.897	0.914	0.906	0.763	0.766	0.754	0.755	0.767	0.802	0.792	0.81	0.746	0.773	1.22	1.223	1.216	1.225	1.319		124	0.9032	0.7846	0.761	1.2406		4.83235	3.00591		0.7624	-0.1072		1.2406	-0.1582		0.779	1.366	0.788
			GATE8a_B6AEc7PL_d0100			211	297	315	169	152	0.926	0.939	0.95	0.913	0.895	0.763	0.769	0.755	0.76	0.765	0.688	0.626	0.573	0.75	0.816	1.234	1.249	1.291	1.21	1.268		228.8	0.9246	0.6906	0.7624	1.2504		3.20918									0.777	1.375	0.776
			GATE8a_B6AEc7PL_d0300			235	171	284	271	133	0.916	0.9	0.93	0.924	0.879	0.759	0.763	0.747	0.753	0.767	0.732	0.795	0.672	0.7	0.873	1.284	1.222	1.255	1.318	1.185		218.8	0.9098	0.7544	0.7578	1.2528		3.00591									0.774	1.375	0.762
			GATE8a_B6AEc7PL_d0400			162	126	406	229	133	0.887	0.864	0.943	0.912	0.872	0.76	0.763	0.755	0.754	0.766	0.841	0.921	0.608	0.751	0.896	1.371	1.211	1.337	1.332	1.227		211.2	0.8956	0.8034	0.7596	1.2956		3.06805									0.781	1.363	0.778
			GATE8a_B6AEc7PL_d0301																													#DIV/0!	#DIV/0!	#DIV/0!	#DIV/0!	#DIV/0!		#DIV/0!
																																#DIV/0!	#DIV/0!	#DIV/0!	#DIV/0!	#DIV/0!		#DIV/0!
																																#DIV/0!	#DIV/0!	#DIV/0!	#DIV/0!	#DIV/0!		#DIV/0!
																																#DIV/0!	#DIV/0!	#DIV/0!	#DIV/0!	#DIV/0!		#DIV/0!
		0	GATE8a_B6AEc70L_d0000			494	350	500	436	489	0.77	0.732	0.781	0.763	0.767	0.667	0.664	0.626	0.64	0.665	1.167	1.245	1.145	1.186	1.175	1.384	1.39	1.446	1.411	1.384		453.8	0.7626	1.1836	0.6524	1.403		0.741068	0.508912		0.6552			1.3988			0.678	1.606	0.726
			GATE8a_B6AEc70L_d0100			548	350	538	433	380	0.766	0.721	0.762	0.744	0.72	0.656	0.663	0.629	0.643	0.658	1.174	1.267	1.187	1.226	1.27	1.409	1.411	1.434	1.406	1.396		449.8	0.7426	1.2248	0.6498	1.4112		0.637745									0.693	1.577	0.734
			GATE8a_B6AEc70L_d0300			456	540	696	433	576	0.732	0.745	0.781	0.738	0.75	0.656	0.666	0.633	0.647	0.674	1.244	1.22	1.146	1.239	1.211	1.409	1.388	1.426	1.41	1.361		540.2	0.7492	1.212	0.6552	1.3988		0.527775									0.686	1.586	0.723
			GATE8a_B6AEc70L_d0400			577	785	812	597	632	0.746	0.772	0.794	0.759	0.76	0.657	0.667	0.637	0.644	0.669	1.216	1.161	1.116	1.195	1.189	1.398	1.391	1.449	1.403	1.37		680.6	0.7662	1.1754	0.6548	1.4022		0.508912									0.686	1.593	0.732
			GATE8a_B6AEc70L_d0301																													#DIV/0!	#DIV/0!	#DIV/0!	#DIV/0!	#DIV/0!		#DIV/0!
																																#DIV/0!	#DIV/0!	#DIV/0!	#DIV/0!	#DIV/0!		#DIV/0!
																																#DIV/0!	#DIV/0!	#DIV/0!	#DIV/0!	#DIV/0!		#DIV/0!
																																#DIV/0!	#DIV/0!	#DIV/0!	#DIV/0!	#DIV/0!		#DIV/0!
9	1	1	GATE9a_B6AEc7PL_d0000	1453633																												#DIV/0!	#DIV/0!	#DIV/0!	#DIV/0!	#DIV/0!
			GATE9a_B6AEc7PL_d0100																													#DIV/0!	#DIV/0!	#DIV/0!	#DIV/0!	#DIV/0!
			GATE9a_B6AEc7PL_d0300																													#DIV/0!	#DIV/0!	#DIV/0!	#DIV/0!	#DIV/0!
			GATE9a_B6AEc7PL_d0400																													#DIV/0!	#DIV/0!	#DIV/0!	#DIV/0!	#DIV/0!
			GATE9a_B6AEc7PL_d0301																													#DIV/0!	#DIV/0!	#DIV/0!	#DIV/0!	#DIV/0!
																																#DIV/0!	#DIV/0!	#DIV/0!	#DIV/0!	#DIV/0!
																																#DIV/0!	#DIV/0!	#DIV/0!	#DIV/0!	#DIV/0!
																																#DIV/0!	#DIV/0!	#DIV/0!	#DIV/0!	#DIV/0!
		0	GATE9a_B6AEc70L_d0000																													#DIV/0!	#DIV/0!	#DIV/0!	#DIV/0!	#DIV/0!
			GATE9a_B6AEc70L_d0100																													#DIV/0!	#DIV/0!	#DIV/0!	#DIV/0!	#DIV/0!
			GATE9a_B6AEc70L_d0300																													#DIV/0!	#DIV/0!	#DIV/0!	#DIV/0!	#DIV/0!
			GATE9a_B6AEc70L_d0400																													#DIV/0!	#DIV/0!	#DIV/0!	#DIV/0!	#DIV/0!
			GATE9a_B6AEc70L_d0301																													#DIV/0!	#DIV/0!	#DIV/0!	#DIV/0!	#DIV/0!
																																#DIV/0!	#DIV/0!	#DIV/0!	#DIV/0!	#DIV/0!
																																#DIV/0!	#DIV/0!	#DIV/0!	#DIV/0!	#DIV/0!
																																#DIV/0!	#DIV/0!	#DIV/0!	#DIV/0!	#DIV/0!
12	1	1	GATE12a_B6AEc7PL_d0000	2038081																												#DIV/0!	#DIV/0!	#DIV/0!	#DIV/0!	#DIV/0!
			GATE12a_B6AEc7PL_d0100																													#DIV/0!	#DIV/0!	#DIV/0!	#DIV/0!	#DIV/0!
			GATE12a_B6AEc7PL_d0300																													#DIV/0!	#DIV/0!	#DIV/0!	#DIV/0!	#DIV/0!
			GATE12a_B6AEc7PL_d0400																													#DIV/0!	#DIV/0!	#DIV/0!	#DIV/0!	#DIV/0!
			GATE12a_B6AEc7PL_d0301																													#DIV/0!	#DIV/0!	#DIV/0!	#DIV/0!	#DIV/0!
																																#DIV/0!	#DIV/0!	#DIV/0!	#DIV/0!	#DIV/0!
																																#DIV/0!	#DIV/0!	#DIV/0!	#DIV/0!	#DIV/0!
																																#DIV/0!	#DIV/0!	#DIV/0!	#DIV/0!	#DIV/0!
		0	GATE12a_B6AEc70L_d0000																													#DIV/0!	#DIV/0!	#DIV/0!	#DIV/0!	#DIV/0!
			GATE12a_B6AEc70L_d0100																													#DIV/0!	#DIV/0!	#DIV/0!	#DIV/0!	#DIV/0!
			GATE12a_B6AEc70L_d0300																													#DIV/0!	#DIV/0!	#DIV/0!	#DIV/0!	#DIV/0!
			GATE12a_B6AEc70L_d0400																													#DIV/0!	#DIV/0!	#DIV/0!	#DIV/0!	#DIV/0!
			GATE12a_B6AEc70L_d0301																													#DIV/0!	#DIV/0!	#DIV/0!	#DIV/0!	#DIV/0!
																																#DIV/0!	#DIV/0!	#DIV/0!	#DIV/0!	#DIV/0!
																																#DIV/0!	#DIV/0!	#DIV/0!	#DIV/0!	#DIV/0!
																																#DIV/0!	#DIV/0!	#DIV/0!	#DIV/0!	#DIV/0!
13	1	1	GATE13a_B6AEc7PL_d0000	1644865		466	461	551	721	143	0.989	0.986	0.99	0.992	0.965	0.768	0.765	0.751	0.763	0.752	0.273	0.299	0.265	0.237	0.482	1.236	1.269	1.254	1.196	1.256		468.4	0.9844	0.3112	0.7598	1.2422		2.61597	1.05627		0.7782	-0.1176		1.188	-0.2044		0.79	1.337	0.794
			GATE13a_B6AEc7PL_d0100			286	230	398	266	195	0.93	0.917	0.95	0.926	0.906	0.777	0.779	0.768	0.771	0.778	0.67	0.727	0.572	0.691	0.775	1.197	1.195	1.197	1.173	1.178		275	0.9258	0.687	0.7746	1.188		2.35195									0.803	1.304	0.811
			GATE13a_B6AEc7PL_d0300			413	418	531	453	405	0.902	0.908	0.925	0.911	0.901	0.777	0.782	0.765	0.778	0.789	0.786	0.765	0.697	0.755	0.793	1.215	1.187	1.193	1.213	1.184		444	0.9094	0.7592	0.7782	1.1984		1.27112									0.807	1.281	0.812
			GATE13a_B6AEc7PL_d0400			447	664	474	448	575	0.888	0.925	0.896	0.889	0.912	0.777	0.786	0.767	0.771	0.785	0.838	0.694	0.814	0.839	0.752	1.234	1.182	1.207	1.249	1.206		521.6	0.902	0.7874	0.7772	1.2156		1.05627									0.798	1.306	0.805
			GATE13a_B6AEc7PL_d0301																													#DIV/0!	#DIV/0!	#DIV/0!	#DIV/0!	#DIV/0!		#DIV/0!
																																#DIV/0!	#DIV/0!	#DIV/0!	#DIV/0!	#DIV/0!		#DIV/0!
																																#DIV/0!	#DIV/0!	#DIV/0!	#DIV/0!	#DIV/0!		#DIV/0!
																																#DIV/0!	#DIV/0!	#DIV/0!	#DIV/0!	#DIV/0!		#DIV/0!
		0	GATE13a_B6AEc70L_d0000			101	126	157	233	145	0.755	0.763	0.799	0.845	0.793	0.652	0.663	0.63	0.636	0.66	1.198	1.181	1.103	0.982	1.117	1.427	1.424	1.464	1.547	1.401		152.4	0.791	1.1162	0.6482	1.4526		3.40535	0.758263		0.6606			1.3924			0.692	1.57	0.738
			GATE13a_B6AEc70L_d0100			338	293	322	420	301	0.78	0.755	0.773	0.819	0.755	0.661	0.682	0.633	0.651	0.676	1.142	1.199	1.163	1.052	1.201	1.403	1.356	1.438	1.403	1.362		334.8	0.7764	1.1514	0.6606	1.3924		1.08967									0.689	1.577	0.718
			GATE13a_B6AEc70L_d0300			480	442	400	340	398	0.789	0.766	0.756	0.716	0.75	0.65	0.667	0.638	0.638	0.672	1.122	1.173	1.201	1.28	1.211	1.44	1.386	1.411	1.409	1.361		412	0.7554	1.1974	0.653	1.4014		0.758263									0.675	1.61	0.714
			GATE13a_B6AEc70L_d0400			464	462	436	523	510	0.77	0.764	0.743	0.803	0.776	0.645	0.664	0.637	0.645	0.67	1.164	1.179	1.227	1.093	1.153	1.431	1.398	1.435	1.452	1.423		479	0.7712	1.1632	0.6522	1.4278		0.846981									0.67	1.609	0.703
			GATE13a_B6AEc70L_d0301																													#DIV/0!	#DIV/0!	#DIV/0!	#DIV/0!	#DIV/0!		#DIV/0!
																																#DIV/0!	#DIV/0!	#DIV/0!	#DIV/0!	#DIV/0!		#DIV/0!
																																#DIV/0!	#DIV/0!	#DIV/0!	#DIV/0!	#DIV/0!		#DIV/0!
																																#DIV/0!	#DIV/0!	#DIV/0!	#DIV/0!	#DIV/0!		#DIV/0!
18	1	1	GATE18d_B6AEc7PL_d0000	1032129		105	65	102	57	53	0.919	0.872	0.92	0.864	0.864	0.74	0.745	0.728	0.733	0.747	0.72	0.894	0.718	0.923	0.921	1.302	1.241	1.297	1.251	1.242		76.4	0.8878	0.8352	0.7386	1.2666		7.645	1.06153		0.7714	-0.1218		1.18	-0.229		0.792	1.346	0.794
			GATE18d_B6AEc7PL_d0100			247	177	264	186	186	0.91	0.885	0.916	0.887	0.886	0.766	0.763	0.758	0.764	0.773	0.756	0.85	0.737	0.847	0.847	1.243	1.219	1.295	1.195	1.172		212	0.8968	0.8074	0.7648	1.2248		2.57436									0.809	1.287	0.806
			GATE18d_B6AEc7PL_d0300			389	301	451	415	359	0.898	0.871	0.911	0.901	0.889	0.772	0.78	0.761	0.766	0.778	0.803	0.896	0.755	0.797	0.837	1.19	1.17	1.194	1.184	1.162		383	0.894	0.8176	0.7714	1.18		1.22662									0.793	1.338	0.796
			GATE18d_B6AEc7PL_d0400			517	428	446	406	423	0.9	0.886	0.893	0.882	0.884	0.776	0.776	0.762	0.764	0.775	0.796	0.847	0.826	0.865	0.856	1.182	1.172	1.219	1.201	1.232		444	0.889	0.838	0.7706	1.2012		1.06153									0.798	1.314	0.799
			GATE18d_B6AEc7PL_d0301																													#DIV/0!	#DIV/0!	#DIV/0!	#DIV/0!	#DIV/0!		#DIV/0!
																																#DIV/0!	#DIV/0!	#DIV/0!	#DIV/0!	#DIV/0!		#DIV/0!
																																#DIV/0!	#DIV/0!	#DIV/0!	#DIV/0!	#DIV/0!		#DIV/0!
																																#DIV/0!	#DIV/0!	#DIV/0!	#DIV/0!	#DIV/0!		#DIV/0!
		0	GATE18d_B6AEc70L_d0000			164	231	113	168	211	0.78	0.825	0.736	0.789	0.811	0.642	0.657	0.628	0.632	0.656	1.143	1.035	1.241	1.128	1.073	1.445	1.453	1.444	1.43	1.415		177.4	0.7882	1.124	0.643	1.4374		2.74748	0.814652		0.6496			1.409			0.678	1.595	0.757
			GATE18d_B6AEc70L_d0100			283	235	269	245	270	0.774	0.745	0.765	0.759	0.762	0.648	0.661	0.631	0.639	0.669	1.156	1.219	1.18	1.195	1.186	1.439	1.397	1.419	1.423	1.367		260.4	0.761	1.1872	0.6496	1.409		1.31122									0.679	1.6	0.74
			GATE18d_B6AEc70L_d0300			326	403	318	297	337	0.747	0.779	0.743	0.733	0.74	0.646	0.66	0.626	0.63	0.659	1.213	1.146	1.227	1.248	1.23	1.421	1.466	1.492	1.42	1.383		336.2	0.7484	1.2128	0.6442	1.4364		1.03241									0.677	1.598	0.743
			GATE18d_B6AEc70L_d0400			397	316	376	333	364	0.76	0.708	0.758	0.741	0.741	0.642	0.655	0.628	0.636	0.659	1.186	1.289	1.196	1.231	1.228	1.438	1.396	1.435	1.408	1.39		357.2	0.7416	1.226	0.644	1.4134		0.814652									0.686	1.592	0.756
			GATE18d_B6AEc70L_d0301																													#DIV/0!	#DIV/0!	#DIV/0!	#DIV/0!	#DIV/0!		#DIV/0!
																																#DIV/0!	#DIV/0!	#DIV/0!	#DIV/0!	#DIV/0!		#DIV/0!
																																#DIV/0!	#DIV/0!	#DIV/0!	#DIV/0!	#DIV/0!		#DIV/0!
																																#DIV/0!	#DIV/0!	#DIV/0!	#DIV/0!	#DIV/0!		#DIV/0!
[truncated: 20 more columns]

## Sheet: GATE3_c0

				Parameters		Epoch					Training R					Validation R					Training RMSE					Validation RMSE						Epoch	Training R	Training RMSE	Validation R	Validation RMSE		Overall	STDEV		Overfitting			Val R			Val RMSE

Arch	Emb	Prot
8	0	1	GATE8a_00AEc0fPL_d0000	987329		356	472	427	350	402	0.853	0.89	0.869	0.86	0.862	0.707	0.723	0.736	0.71	0.733	0.964	0.839	0.908	0.939	0.927	1.319	1.328	1.309	1.325	1.307		401.4	0.8668	0.9154	0.7218	1.3176		0.5958	0.00937017		1.38819	0.93213		0.7352	-0.0662		1.2766	-0.1016
			GATE8a_00AEc0fPL_d0100			361	393	476	289	339	0.838	0.856	0.877	0.823	0.838	0.718	0.735	0.744	0.724	0.731	1.007	0.949	0.879	1.045	0.999	1.286	1.297	1.258	1.265	1.277		371.6	0.8464	0.9758	0.7304	1.2766		0.5462	0.0156939		1.10826
			GATE8a_00AEc0fPL_d0300			395	489	444	554	398	0.836	0.867	0.849	0.887	0.846	0.714	0.733	0.743	0.735	0.734	1.012	0.915	0.967	0.85	0.976	1.291	1.264	1.276	1.322	1.286		456	0.857	0.944	0.7318	1.2878		0.556	0.0217302		1.03026
			GATE8a_00AEc0fPL_d0400			479	738	360	588	536	0.857	0.909	0.813	0.885	0.872	0.718	0.742	0.742	0.732	0.742	0.951	0.765	1.066	0.859	0.896	1.288	1.289	1.247	1.282	1.282		540.2	0.8672	0.9074	0.7352	1.2776		0.5424	0.0174155		0.93213
			GATE8a_00AEc0fPL_d0301																													#DIV/0!	#DIV/0!	#DIV/0!	#DIV/0!	#DIV/0!		#DIV/0!	#DIV/0!		#DIV/0!
																																#DIV/0!	#DIV/0!	#DIV/0!	#DIV/0!	#DIV/0!		#DIV/0!	#DIV/0!		#DIV/0!
																																#DIV/0!	#DIV/0!	#DIV/0!	#DIV/0!	#DIV/0!		#DIV/0!	#DIV/0!		#DIV/0!
																																#DIV/0!	#DIV/0!	#DIV/0!	#DIV/0!	#DIV/0!		#DIV/0!	#DIV/0!		#DIV/0!
		0	GATE8a_00AEc0f0L_d0000			414	380	487	373	322	0.753	0.755	0.771	0.748	0.735	0.655	0.65	0.67	0.656	0.673	1.213	1.206	1.167	1.223	1.242	1.386	1.42	1.396	1.446	1.386		395.2	0.7524	1.2102	0.6608	1.4068		0.746	0.0259461		0.752829	0.473129		0.669			1.3782
			GATE8a_00AEc0f0L_d0100			559	561	654	587	675	0.775	0.771	0.784	0.774	0.799	0.661	0.658	0.674	0.665	0.681	1.166	1.17	1.138	1.167	1.102	1.38	1.407	1.395	1.369	1.396		607.2	0.7806	1.1486	0.6678	1.3894		0.7216	0.0149097		0.593852
			GATE8a_00AEc0f0L_d0300			584	633	461	499	891	0.767	0.77	0.727	0.746	0.812	0.661	0.664	0.674	0.664	0.682	1.183	1.171	1.257	1.226	1.068	1.366	1.392	1.381	1.378	1.386		613.6	0.7644	1.181	0.669	1.3806		0.7116	0.00973653		0.486238
			GATE8a_00AEc0f0L_d0400			732	637	701	567	656	0.788	0.763	0.783	0.754	0.766	0.665	0.66	0.682	0.661	0.676	1.135	1.188	1.14	1.21	1.176	1.371	1.399	1.367	1.371	1.383		658.6	0.7708	1.1698	0.6688	1.3782		0.7094	0.0130843		0.473129
			GATE8a_00AEc0f0L_d0301																													#DIV/0!	#DIV/0!	#DIV/0!	#DIV/0!	#DIV/0!		#DIV/0!	#DIV/0!		#DIV/0!
																																#DIV/0!	#DIV/0!	#DIV/0!	#DIV/0!	#DIV/0!		#DIV/0!	#DIV/0!		#DIV/0!
																																#DIV/0!	#DIV/0!	#DIV/0!	#DIV/0!	#DIV/0!		#DIV/0!	#DIV/0!		#DIV/0!
																																#DIV/0!	#DIV/0!	#DIV/0!	#DIV/0!	#DIV/0!		#DIV/0!	#DIV/0!		#DIV/0!
14	0	1	GATE14a_00AEc0fPL_d0000	1389505		284	303	256	274	204	0.878	0.882	0.856	0.872	0.822	0.713	0.731	0.735	0.725	0.733	0.884	0.866	0.948	0.902	1.044	1.434	1.381	1.302	1.282	1.332		264.2	0.862	0.9288	0.7274	1.3462		0.6188	0.0616377		2.17193	1.35176		0.731			1.2698
			GATE14a_00AEc0fPL_d0100			293	331	303	317	217	0.858	0.875	0.859	0.865	0.808	0.718	0.733	0.741	0.725	0.735	0.947	0.891	0.939	0.924	1.079	1.277	1.274	1.265	1.269	1.264		292.2	0.853	0.956	0.7304	1.2698		0.5394	0.00563028		1.47032
			GATE14a_00AEc0fPL_d0300			365	390	266	287	294	0.875	0.88	0.809	0.826	0.83	0.716	0.729	0.737	0.73	0.743	0.893	0.871	1.077	1.038	1.02	1.363	1.296	1.28	1.273	1.27		320.4	0.844	0.9798	0.731	1.2964		0.5654	0.0385655		1.35176
			GATE14a_00AEc0fPL_d0400			353	438	311	323	343	0.857	0.892	0.831	0.842	0.854	0.721	0.729	0.738	0.723	0.732	0.951	0.831	1.019	0.994	0.953	1.29	1.299	1.257	1.288	1.394		353.6	0.8552	0.9496	0.7286	1.3056		0.577	0.051897		1.38181
																																#DIV/0!	#DIV/0!	#DIV/0!	#DIV/0!	#DIV/0!		#DIV/0!	#DIV/0!		#DIV/0!
																																#DIV/0!	#DIV/0!	#DIV/0!	#DIV/0!	#DIV/0!		#DIV/0!	#DIV/0!		#DIV/0!
																																#DIV/0!	#DIV/0!	#DIV/0!	#DIV/0!	#DIV/0!		#DIV/0!	#DIV/0!		#DIV/0!
																																#DIV/0!	#DIV/0!	#DIV/0!	#DIV/0!	#DIV/0!		#DIV/0!	#DIV/0!		#DIV/0!
		0	GATE14a_00AEc0f0L_d0000																													#DIV/0!	#DIV/0!	#DIV/0!	#DIV/0!	#DIV/0!		#DIV/0!	#DIV/0!		#DIV/0!
			GATE14a_00AEc0f0L_d0100																													#DIV/0!	#DIV/0!	#DIV/0!	#DIV/0!	#DIV/0!		#DIV/0!	#DIV/0!		#DIV/0!
			GATE14a_00AEc0f0L_d0300																													#DIV/0!	#DIV/0!	#DIV/0!	#DIV/0!	#DIV/0!		#DIV/0!	#DIV/0!		#DIV/0!
																																#DIV/0!	#DIV/0!	#DIV/0!	#DIV/0!	#DIV/0!		#DIV/0!	#DIV/0!		#DIV/0!
																																#DIV/0!	#DIV/0!	#DIV/0!	#DIV/0!	#DIV/0!		#DIV/0!	#DIV/0!		#DIV/0!
																																#DIV/0!	#DIV/0!	#DIV/0!	#DIV/0!	#DIV/0!		#DIV/0!	#DIV/0!		#DIV/0!
																																#DIV/0!	#DIV/0!	#DIV/0!	#DIV/0!	#DIV/0!		#DIV/0!	#DIV/0!		#DIV/0!
																																#DIV/0!	#DIV/0!	#DIV/0!	#DIV/0!	#DIV/0!		#DIV/0!	#DIV/0!		#DIV/0!
9	0	1	GATE9a_00AEc0fPL_d0000	757313		244	926	100	97	251	0.955	0.988	0.868	0.87	0.953	0.687	0.73	0.706	0.701	0.718	0.546	0.289	0.911	0.907	0.553	1.427	1.318	1.386	1.359	1.46		323.6	0.9268	0.6412	0.7084	1.39		0.6816	0.055745		3.26647	2.0045		0.7276			1.2982
			GATE9a_00AEc0fPL_d0100			282	195	247	292	284	0.916	0.874	0.901	0.916	0.913	0.723	0.725	0.732	0.719	0.731	0.739	0.893	0.793	0.737	0.745	1.286	1.311	1.281	1.313	1.314		260	0.904	0.7814	0.726	1.301		0.575	0.016109		2.7527
			GATE9a_00AEc0fPL_d0300			446	340	392	322	310	0.936	0.902	0.917	0.889	0.894	0.715	0.732	0.738	0.722	0.731	0.647	0.794	0.73	0.843	0.82	1.319	1.289	1.288	1.292	1.303		362	0.9076	0.7668	0.7276	1.2982		0.5706	0.0130652		2.01753
			GATE9a_00AEc0fPL_d0400			442	377	257	320	350	0.93	0.906	0.859	0.887	0.899	0.721	0.733	0.729	0.717	0.733	0.677	0.778	0.936	0.852	0.8	1.332	1.293	1.303	1.328	1.33		349.2	0.8962	0.8086	0.7266	1.3172		0.5906	0.017936		2.0045
			GATE9a_00AEc0fPL_d0301																													#DIV/0!	#DIV/0!	#DIV/0!	#DIV/0!	#DIV/0!		#DIV/0!	#DIV/0!		#DIV/0!
																																#DIV/0!	#DIV/0!	#DIV/0!	#DIV/0!	#DIV/0!		#DIV/0!	#DIV/0!		#DIV/0!
																																#DIV/0!	#DIV/0!	#DIV/0!	#DIV/0!	#DIV/0!		#DIV/0!	#DIV/0!		#DIV/0!
																																#DIV/0!	#DIV/0!	#DIV/0!	#DIV/0!	#DIV/0!		#DIV/0!	#DIV/0!		#DIV/0!
		0	GATE9a_00AEc0f0L_d0000																													#DIV/0!	#DIV/0!	#DIV/0!	#DIV/0!	#DIV/0!		#DIV/0!	#DIV/0!		#DIV/0!
			GATE9a_00AEc0f0L_d0100																													#DIV/0!	#DIV/0!	#DIV/0!	#DIV/0!	#DIV/0!		#DIV/0!	#DIV/0!		#DIV/0!
			GATE9a_00AEc0f0L_d0300																													#DIV/0!	#DIV/0!	#DIV/0!	#DIV/0!	#DIV/0!		#DIV/0!	#DIV/0!		#DIV/0!
			GATE9a_00AEc0f0L_d0400																													#DIV/0!	#DIV/0!	#DIV/0!	#DIV/0!	#DIV/0!		#DIV/0!	#DIV/0!		#DIV/0!
			GATE9a_00AEc0f0L_d0301																													#DIV/0!	#DIV/0!	#DIV/0!	#DIV/0!	#DIV/0!		#DIV/0!	#DIV/0!		#DIV/0!
																																#DIV/0!	#DIV/0!	#DIV/0!	#DIV/0!	#DIV/0!		#DIV/0!	#DIV/0!		#DIV/0!
																																#DIV/0!	#DIV/0!	#DIV/0!	#DIV/0!	#DIV/0!		#DIV/0!	#DIV/0!		#DIV/0!
																																#DIV/0!	#DIV/0!	#DIV/0!	#DIV/0!	#DIV/0!		#DIV/0!	#DIV/0!		#DIV/0!
12	0	1	GATE12a_00AEc0fPL_d0000	1759553																												#DIV/0!	#DIV/0!	#DIV/0!	#DIV/0!	#DIV/0!		#DIV/0!	#DIV/0!		#DIV/0!
			GATE12a_00AEc0fPL_d0100																													#DIV/0!	#DIV/0!	#DIV/0!	#DIV/0!	#DIV/0!		#DIV/0!	#DIV/0!		#DIV/0!
			GATE12a_00AEc0fPL_d0300																													#DIV/0!	#DIV/0!	#DIV/0!	#DIV/0!	#DIV/0!		#DIV/0!	#DIV/0!		#DIV/0!
			GATE12a_00AEc0fPL_d0400																													#DIV/0!	#DIV/0!	#DIV/0!	#DIV/0!	#DIV/0!		#DIV/0!	#DIV/0!		#DIV/0!
			GATE12a_00AEc0fPL_d0301																													#DIV/0!	#DIV/0!	#DIV/0!	#DIV/0!	#DIV/0!		#DIV/0!	#DIV/0!		#DIV/0!
																																#DIV/0!	#DIV/0!	#DIV/0!	#DIV/0!	#DIV/0!		#DIV/0!	#DIV/0!		#DIV/0!
																																#DIV/0!	#DIV/0!	#DIV/0!	#DIV/0!	#DIV/0!		#DIV/0!	#DIV/0!		#DIV/0!
																																#DIV/0!	#DIV/0!	#DIV/0!	#DIV/0!	#DIV/0!		#DIV/0!	#DIV/0!		#DIV/0!
		0	GATE12a_00AEc0f0L_d0000																													#DIV/0!	#DIV/0!	#DIV/0!	#DIV/0!	#DIV/0!		#DIV/0!	#DIV/0!		#DIV/0!
			GATE12a_00AEc0f0L_d0100																													#DIV/0!	#DIV/0!	#DIV/0!	#DIV/0!	#DIV/0!		#DIV/0!	#DIV/0!		#DIV/0!
			GATE12a_00AEc0f0L_d0300																													#DIV/0!	#DIV/0!	#DIV/0!	#DIV/0!	#DIV/0!		#DIV/0!	#DIV/0!		#DIV/0!
			GATE12a_00AEc0f0L_d0400																													#DIV/0!	#DIV/0!	#DIV/0!	#DIV/0!	#DIV/0!		#DIV/0!	#DIV/0!		#DIV/0!
			GATE12a_00AEc0f0L_d0301																													#DIV/0!	#DIV/0!	#DIV/0!	#DIV/0!	#DIV/0!		#DIV/0!	#DIV/0!		#DIV/0!
																																#DIV/0!	#DIV/0!	#DIV/0!	#DIV/0!	#DIV/0!		#DIV/0!	#DIV/0!		#DIV/0!
																																#DIV/0!	#DIV/0!	#DIV/0!	#DIV/0!	#DIV/0!		#DIV/0!	#DIV/0!		#DIV/0!
																																#DIV/0!	#DIV/0!	#DIV/0!	#DIV/0!	#DIV/0!		#DIV/0!	#DIV/0!		#DIV/0!
20	0	1	GATE20a_00AEc0fPL_d0000	987329		964	880	1591	1229	1121	0.743	0.729	0.751	0.737	0.73	0.671	0.678	0.71	0.688	0.7	1.235	1.257	1.21	1.244	1.252	1.352	1.36	1.339	1.353	1.333		1157	0.738	1.2396	0.6894	1.3474		0.658	0.0110589
			GATE20a_00AEc0fPL_d0100			1208	1163	1343	1081	1037	0.736	0.728	0.735	0.717	0.721	0.68	0.687	0.708	0.689	0.7	1.249	1.259	1.243	1.284	1.269	1.33	1.361	1.318	1.325	1.329		1166.4	0.7274	1.2608	0.6928	1.3326		0.6398	0.016562
																																#DIV/0!	#DIV/0!	#DIV/0!	#DIV/0!	#DIV/0!		#DIV/0!	#DIV/0!
																																#DIV/0!	#DIV/0!	#DIV/0!	#DIV/0!	#DIV/0!		#DIV/0!	#DIV/0!
																																#DIV/0!	#DIV/0!	#DIV/0!	#DIV/0!	#DIV/0!		#DIV/0!	#DIV/0!
																																#DIV/0!	#DIV/0!	#DIV/0!	#DIV/0!	#DIV/0!		#DIV/0!	#DIV/0!
																																#DIV/0!	#DIV/0!	#DIV/0!	#DIV/0!	#DIV/0!		#DIV/0!	#DIV/0!
																																#DIV/0!	#DIV/0!	#DIV/0!	#DIV/0!	#DIV/0!		#DIV/0!	#DIV/0!
		0	GATE20a_00AEc0f0L_d0000			1039	1021	805	691	1075	0.666	0.668	0.652	0.657	0.664	0.616	0.625	0.63	0.628	0.633	1.375	1.367	1.389	1.388	1.369	1.427	1.434	1.448	1.421	1.451		926.2	0.6614	1.3776	0.6264	1.4362		0.8098	0.0130269
																																#DIV/0!	#DIV/0!	#DIV/0!	#DIV/0!	#DIV/0!		#DIV/0!	#DIV/0!
																																#DIV/0!	#DIV/0!	#DIV/0!	#DIV/0!	#DIV/0!		#DIV/0!	#DIV/0!
																																#DIV/0!	#DIV/0!	#DIV/0!	#DIV/0!	#DIV/0!		#DIV/0!	#DIV/0!
																																#DIV/0!	#DIV/0!	#DIV/0!	#DIV/0!	#DIV/0!		#DIV/0!	#DIV/0!
																																#DIV/0!	#DIV/0!	#DIV/0!	#DIV/0!	#DIV/0!		#DIV/0!	#DIV/0!
																																#DIV/0!	#DIV/0!	#DIV/0!	#DIV/0!	#DIV/0!		#DIV/0!	#DIV/0!
																																#DIV/0!	#DIV/0!	#DIV/0!	#DIV/0!	#DIV/0!		#DIV/0!	#DIV/0!
20	0	1		987329																												#DIV/0!	#DIV/0!	#DIV/0!	#DIV/0!	#DIV/0!		#DIV/0!	#DIV/0!
																																#DIV/0!	#DIV/0!	#DIV/0!	#DIV/0!	#DIV/0!		#DIV/0!	#DIV/0!
																																#DIV/0!	#DIV/0!	#DIV/0!	#DIV/0!	#DIV/0!		#DIV/0!	#DIV/0!
			GATE20b_00AEc0fPL_d0000			737	605	570	476	619	0.852	0.843	0.836	0.818	0.853	0.689	0.71	0.717	0.701	0.706	0.966	0.988	1.006	1.058	0.955	1.358	1.323	1.344	1.345	1.345		601.4	0.8404	0.9946	0.7046	1.343		0.6384	0.0125897
			GATE20b_00AEc0fPL_d0100			832	674	737	836	725	0.852	0.829	0.838	0.853	0.827	0.717	0.722	0.731	0.723	0.722	0.966	1.028	0.999	0.962	1.031	1.287	1.354	1.286	1.319	1.297		760.8	0.8398	0.9972	0.723	1.3086		0.5856	0.0286409
			GATE20b_00AEc0fPL_d0300			991	1188	1356	1011	1059	0.803	0.813	0.823	0.801	0.804	0.708	0.719	0.741	0.72	0.735	1.098	1.07	1.041	1.103	1.09	1.287	1.292	1.252	1.275	1.265		1121	0.8088	1.0804	0.7246	1.2742		0.5496	0.0162696
																																#DIV/0!	#DIV/0!	#DIV/0!	#DIV/0!	#DIV/0!		#DIV/0!	#DIV/0!
																																#DIV/0!	#DIV/0!	#DIV/0!	#DIV/0!	#DIV/0!		#DIV/0!	#DIV/0!
		0																														#DIV/0!	#DIV/0!	#DIV/0!	#DIV/0!	#DIV/0!		#DIV/0!	#DIV/0!
																																#DIV/0!	#DIV/0!	#DIV/0!	#DIV/0!	#DIV/0!		#DIV/0!	#DIV/0!
																																#DIV/0!	#DIV/0!	#DIV/0!	#DIV/0!	#DIV/0!		#DIV/0!	#DIV/0!
																																#DIV/0!	#DIV/0!	#DIV/0!	#DIV/0!	#DIV/0!		#DIV/0!	#DIV/0!
																																#DIV/0!	#DIV/0!	#DIV/0!	#DIV/0!	#DIV/0!		#DIV/0!	#DIV/0!
																																#DIV/0!	#DIV/0!	#DIV/0!	#DIV/0!	#DIV/0!		#DIV/0!	#DIV/0!
																																#DIV/0!	#DIV/0!	#DIV/0!	#DIV/0!	#DIV/0!		#DIV/0!	#DIV/0!
																																#DIV/0!	#DIV/0!	#DIV/0!	#DIV/0!	#DIV/0!		#DIV/0!	#DIV/0!
19	0	1	GATE19a_00AEc0PL_d0000	1366337																												#DIV/0!	#DIV/0!	#DIV/0!	#DIV/0!	#DIV/0!		#DIV/0!	#DIV/0!
			GATE19a_00AEc0PL_d0100																													#DIV/0!	#DIV/0!	#DIV/0!	#DIV/0!	#DIV/0!		#DIV/0!	#DIV/0!
			GATE19a_00AEc0PL_d0300																													#DIV/0!	#DIV/0!	#DIV/0!	#DIV/0!	#DIV/0!		#DIV/0!	#DIV/0!
			GATE19a_00AEc0PL_d0400																													#DIV/0!	#DIV/0!	#DIV/0!	#DIV/0!	#DIV/0!		#DIV/0!	#DIV/0!
																																#DIV/0!	#DIV/0!	#DIV/0!	#DIV/0!	#DIV/0!		#DIV/0!	#DIV/0!
																																#DIV/0!	#DIV/0!	#DIV/0!	#DIV/0!	#DIV/0!		#DIV/0!	#DIV/0!
																																#DIV/0!	#DIV/0!	#DIV/0!	#DIV/0!	#DIV/0!		#DIV/0!	#DIV/0!
																																#DIV/0!	#DIV/0!	#DIV/0!	#DIV/0!	#DIV/0!		#DIV/0!	#DIV/0!
		0	GATE19a_00AEc00L_d0000																													#DIV/0!	#DIV/0!	#DIV/0!	#DIV/0!	#DIV/0!		#DIV/0!	#DIV/0!
			GATE19a_00AEc00L_d0100																													#DIV/0!	#DIV/0!	#DIV/0!	#DIV/0!	#DIV/0!		#DIV/0!	#DIV/0!
			GATE19a_00AEc00L_d0300																													#DIV/0!	#DIV/0!	#DIV/0!	#DIV/0!	#DIV/0!		#DIV/0!	#DIV/0!
			GATE19a_00AEc00L_d0400																													#DIV/0!	#DIV/0!	#DIV/0!	#DIV/0!	#DIV/0!		#DIV/0!	#DIV/0!
																																#DIV/0!	#DIV/0!	#DIV/0!	#DIV/0!	#DIV/0!		#DIV/0!	#DIV/0!
																																#DIV/0!	#DIV/0!	#DIV/0!	#DIV/0!	#DIV/0!		#DIV/0!	#DIV/0!
																																#DIV/0!	#DIV/0!	#DIV/0!	#DIV/0!	#DIV/0!		#DIV/0!	#DIV/0!
																																#DIV/0!	#DIV/0!	#DIV/0!	#DIV/0!	#DIV/0!		#DIV/0!	#DIV/0!
13	0	1	GATE13a_00AEc0fPL_d0000	1366337		324	289	111	111	104	0.973	0.964	0.892	0.893	0.882	0.707	0.718	0.733	0.712	0.724	0.427	0.486	0.829	0.829	0.862	1.49	1.395	1.306	1.317	1.325		187.8	0.9208	0.6866	0.7188	1.3666		0.6478	0.0772936		5.03739	0.524605		0.7558	-0.0728		1.2414	-0.1216
			GATE13a_00AEc0fPL_d0100			452	486	499	576	462	0.91	0.916	0.918	0.934	0.911	0.743	0.759	0.764	0.752	0.761	0.763	0.737	0.728	0.658	0.756	1.237	1.218	1.222	1.303	1.227		495	0.9178	0.7284	0.7558	1.2414		0.4856	0.0351611		1.37121
			GATE13a_00AEc0fPL_d0300			658	650	681	600	765	0.872	0.863	0.875	0.853	0.896	0.745	0.753	0.762	0.75	0.756	0.902	0.929	0.886	0.961	0.811	1.246	1.23	1.234	1.235	1.268		670.8	0.8718	0.8978	0.7532	1.2426		0.4894	0.0153883		0.682439
			GATE13a_00AEc0fPL_d0400			767	743	719	664	780	0.87	0.857	0.846	0.834	0.862	0.742	0.756	0.753	0.744	0.752	0.908	0.947	0.975	1.015	0.928	1.245	1.226	1.245	1.255	1.246		734.6	0.8538	0.9546	0.7494	1.2434		0.494	0.0105972		0.524605
			GATE13a_00AEc0fPL_d0301																													#DIV/0!	#DIV/0!	#DIV/0!	#DIV/0!	#DIV/0!		#DIV/0!	#DIV/0!		#DIV/0!
																																#DIV/0!	#DIV/0!	#DIV/0!	#DIV/0!	#DIV/0!		#DIV/0!	#DIV/0!		#DIV/0!
																																#DIV/0!	#DIV/0!	#DIV/0!	#DIV/0!	#DIV/0!		#DIV/0!	#DIV/0!		#DIV/0!
																																#DIV/0!	#DIV/0!	#DIV/0!	#DIV/0!	#DIV/0!		#DIV/0!	#DIV/0!		#DIV/0!
		0	GATE13a_00AEc0f0L_d0000			113	347	211	131	272	0.785	0.882	0.836	0.79	0.862	0.651	0.657	0.676	0.663	0.681	1.144	0.868	1.006	1.13	0.928	1.409	1.444	1.387	1.404	1.404		214.8	0.831	1.0152	0.6656	1.4096		0.744	0.0209595		2.7586	0.544335		0.683			1.363
			GATE13a_00AEc0f0L_d0100			530	570	438	402	541	0.834	0.842	0.791	0.789	0.826	0.676	0.679	0.692	0.679	0.689	1.018	0.992	1.121	1.131	1.031	1.366	1.373	1.36	1.348	1.368		496.2	0.8164	1.0586	0.683	1.363		0.68	0.00959166		0.898188
			GATE13a_00AEc0f0L_d0300			804	589	611	802	614	0.849	0.772	0.782	0.847	0.783	0.665	0.673	0.682	0.675	0.675	0.976	1.167	1.142	0.977	1.139	1.41	1.385	1.377	1.381	1.398		684	0.8066	1.0802	0.674	1.3902		0.7162	0.0135904		0.672428
			GATE13a_00AEc0f0L_d0400			628	723	625	568	723	0.77	0.806	0.758	0.737	0.809	0.659	0.67	0.674	0.666	0.674	1.177	1.087	1.194	1.245	1.076	1.382	1.417	1.379	1.373	1.417		653.4	0.776	1.1558	0.6686	1.3936		0.725	0.0216056		0.544335
			GATE13a_00AEc0f0L_d0301																													#DIV/0!	#DIV/0!	#DIV/0!	#DIV/0!	#DIV/0!		#DIV/0!	#DIV/0!		#DIV/0!
																																#DIV/0!	#DIV/0!	#DIV/0!	#DIV/0!	#DIV/0!		#DIV/0!	#DIV/0!		#DIV/0!
																																#DIV/0!	#DIV/0!	#DIV/0!	#DIV/0!	#DIV/0!		#DIV/0!	#DIV/0!		#DIV/0!
																																#DIV/0!	#DIV/0!	#DIV/0!	#DIV/0!	#DIV/0!		#DIV/0!	#DIV/0!		#DIV/0!
8	1	1	GATE8a_B6AEc0fPL_d0000	1405121		214	150	158	115	184	0.932	0.909	0.922	0.895	0.921	0.75	0.771	0.778	0.769	0.766	0.666	0.766	0.71	0.823	0.713	1.286	1.19	1.314	1.183	1.237		164.2	0.9158	0.7356	0.7668	1.242		0.4752	0.0577278		4.02197	2.82328		0.7688			1.2188
			GATE8a_B6AEc0fPL_d0100			206	262	232	114	143	0.926	0.932	0.925	0.877	0.89	0.751	0.776	0.778	0.771	0.768	0.696	0.664	0.695	0.884	0.834	1.273	1.19	1.193	1.202	1.236		191.4	0.91	0.7546	0.7688	1.2188		0.45	0.0353935		3.15464
			GATE8a_B6AEc0fPL_d0300			218	190	266	166	133	0.925	0.908	0.925	0.9	0.879	0.749	0.769	0.781	0.768	0.762	0.702	0.768	0.694	0.804	0.874	1.265	1.195	1.221	1.195	1.221		194.6	0.9074	0.7684	0.7658	1.2194		0.4536	0.0286147		3.02634
			GATE8a_B6AEc0fPL_d0400			281	188	277	166	133	0.93	0.901	0.93	0.894	0.878	0.747	0.771	0.777	0.767	0.763	0.677	0.796	0.673	0.824	0.876	1.299	1.185	1.206	1.197	1.216		209	0.9066	0.7692	0.765	1.2206		0.4556	0.0452913		2.82328
			GATE8a_B6AEc0fPL_d0301																													#DIV/0!	#DIV/0!	#DIV/0!	#DIV/0!	#DIV/0!		#DIV/0!	#DIV/0!		#DIV/0!
																																#DIV/0!	#DIV/0!	#DIV/0!	#DIV/0!	#DIV/0!		#DIV/0!	#DIV/0!		#DIV/0!
																																#DIV/0!	#DIV/0!	#DIV/0!	#DIV/0!	#DIV/0!		#DIV/0!	#DIV/0!		#DIV/0!
																																#DIV/0!	#DIV/0!	#DIV/0!	#DIV/0!	#DIV/0!		#DIV/0!	#DIV/0!		#DIV/0!
		0	GATE8a_B6AEc0f0L_d0000																													#DIV/0!	#DIV/0!	#DIV/0!	#DIV/0!	#DIV/0!		#DIV/0!	#DIV/0!		#DIV/0!	1e+307
			GATE8a_B6AEc0f0L_d0100																													#DIV/0!	#DIV/0!	#DIV/0!	#DIV/0!	#DIV/0!		#DIV/0!	#DIV/0!		#DIV/0!
			GATE8a_B6AEc0f0L_d0300																													#DIV/0!	#DIV/0!	#DIV/0!	#DIV/0!	#DIV/0!		#DIV/0!	#DIV/0!		#DIV/0!
			GATE8a_B6AEc0f0L_d0400																													#DIV/0!	#DIV/0!	#DIV/0!	#DIV/0!	#DIV/0!		#DIV/0!	#DIV/0!		#DIV/0!
			GATE8a_B6AEc0f0L_d0301																													#DIV/0!	#DIV/0!	#DIV/0!	#DIV/0!	#DIV/0!		#DIV/0!	#DIV/0!		#DIV/0!
																																#DIV/0!	#DIV/0!	#DIV/0!	#DIV/0!	#DIV/0!		#DIV/0!	#DIV/0!		#DIV/0!
																																#DIV/0!	#DIV/0!	#DIV/0!	#DIV/0!	#DIV/0!		#DIV/0!	#DIV/0!		#DIV/0!
																																#DIV/0!	#DIV/0!	#DIV/0!	#DIV/0!	#DIV/0!		#DIV/0!	#DIV/0!		#DIV/0!
19	0	1	GATE13a_06AEc0PL_d0000	1366337		135	178	280	153	261	0.945	0.962	0.975	0.956	0.974	0.729	0.749	0.769	0.748	0.757	0.602	0.499	0.405	0.542	0.416	1.281	1.348	1.259	1.258	1.265		201.4	0.9624	0.4928	0.7504	1.2822		0.5318	0.037917		5.2233	0.782787		0.7808			1.1968
			GATE13a_06AEc0PL_d0100			384	580	522	334	418	0.933	0.955	0.951	0.924	0.938	0.758	0.787	0.792	0.778	0.779	0.663	0.546	0.564	0.704	0.636	1.247	1.175	1.178	1.187	1.197		447.6	0.9402	0.6226	0.7788	1.1968		0.418	0.0293462		1.6472
			GATE13a_06AEc0PL_d0300			687	674	601	698	490	0.926	0.925	0.91	0.926	0.889	0.772	0.781	0.795	0.777	0.779	0.697	0.699	0.759	0.697	0.837	1.226	1.185	1.243	1.204	1.2		630	0.9152	0.7378	0.7808	1.2116		0.4308	0.0228758		0.963196
			GATE13a_06AEc0PL_d0400			819	777	737	705	694	0.922	0.913	0.908	0.905	0.903	0.769	0.781	0.795	0.782	0.777	0.712	0.751	0.768	0.781	0.787	1.237	1.246	1.155	1.212	1.23		746.4	0.9102	0.7598	0.7808	1.216		0.4352	0.0363112		0.782787
																																#DIV/0!	#DIV/0!	#DIV/0!	#DIV/0!	#DIV/0!		#DIV/0!	#DIV/0!		#DIV/0!
																																#DIV/0!	#DIV/0!	#DIV/0!	#DIV/0!	#DIV/0!		#DIV/0!	#DIV/0!		#DIV/0!
																																#DIV/0!	#DIV/0!	#DIV/0!	#DIV/0!	#DIV/0!		#DIV/0!	#DIV/0!		#DIV/0!
																																#DIV/0!	#DIV/0!	#DIV/0!	#DIV/0!	#DIV/0!		#DIV/0!	#DIV/0!		#DIV/0!
		0																														#DIV/0!	#DIV/0!	#DIV/0!	#DIV/0!	#DIV/0!		#DIV/0!	#DIV/0!		#DIV/0!
																																#DIV/0!	#DIV/0!	#DIV/0!	#DIV/0!	#DIV/0!		#DIV/0!	#DIV/0!		#DIV/0!
																																#DIV/0!	#DIV/0!	#DIV/0!	#DIV/0!	#DIV/0!		#DIV/0!	#DIV/0!		#DIV/0!
																																#DIV/0!	#DIV/0!	#DIV/0!	#DIV/0!	#DIV/0!		#DIV/0!	#DIV/0!		#DIV/0!
																																#DIV/0!	#DIV/0!	#DIV/0!	#DIV/0!	#DIV/0!		#DIV/0!	#DIV/0!		#DIV/0!
																																#DIV/0!	#DIV/0!	#DIV/0!	#DIV/0!	#DIV/0!		#DIV/0!	#DIV/0!		#DIV/0!
																																#DIV/0!	#DIV/0!	#DIV/0!	#DIV/0!	#DIV/0!		#DIV/0!	#DIV/0!		#DIV/0!
																																#DIV/0!	#DIV/0!	#DIV/0!	#DIV/0!	#DIV/0!		#DIV/0!	#DIV/0!		#DIV/0!
19	0	1	GATE13a_B0AEc0PL_d0000	1366337		213	63	288	177	187	0.98	0.927	0.983	0.976	0.974	0.736	0.748	0.767	0.746	0.755	0.37	0.689	0.335	0.401	0.414	1.267	1.262	1.233	1.28	1.27		185.6	0.968	0.4418	0.7504	1.2624		0.512	0.0177003		5.89197	0.878259		0.7808			1.174
			GATE13a_B0AEc0PL_d0100			198	304	276	190	239	0.901	0.934	0.926	0.894	0.915	0.76	0.783	0.787	0.772	0.781	0.8	0.658	0.689	0.825	0.74	1.206	1.167	1.174	1.183	1.178		241.4	0.914	0.7424	0.7766	1.1816		0.405	0.0148425		2.34276
			GATE13a_B0AEc0PL_d0300			481	401	469	376	385	0.915	0.89	0.909	0.888	0.889	0.769	0.782	0.791	0.78	0.782	0.743	0.838	0.762	0.847	0.839	1.18	1.172	1.166	1.223	1.174		422.4	0.8982	0.8058	0.7808	1.183		0.4022	0.0229129		1.14369
			GATE13a_B0AEc0PL_d0400			498	447	501	445	472	0.898	0.879	0.892	0.878	0.884	0.761	0.784	0.791	0.784	0.783	0.811	0.876	0.827	0.882	0.854	1.22	1.165	1.147	1.144	1.194		472.6	0.8862	0.85	0.7806	1.174		0.3934	0.0325038		0.878259
																																#DIV/0!	#DIV/0!	#DIV/0!	#DIV/0!	#DIV/0!		#DIV/0!	#DIV/0!		#DIV/0!
																																#DIV/0!	#DIV/0!	#DIV/0!	#DIV/0!	#DIV/0!		#DIV/0!	#DIV/0!		#DIV/0!
																																#DIV/0!	#DIV/0!	#DIV/0!	#DIV/0!	#DIV/0!		#DIV/0!	#DIV/0!		#DIV/0!
																																#DIV/0!	#DIV/0!	#DIV/0!	#DIV/0!	#DIV/0!		#DIV/0!	#DIV/0!		#DIV/0!
		0																														#DIV/0!	#DIV/0!	#DIV/0!	#DIV/0!	#DIV/0!		#DIV/0!	#DIV/0!		#DIV/0!
																																#DIV/0!	#DIV/0!	#DIV/0!	#DIV/0!	#DIV/0!		#DIV/0!	#DIV/0!		#DIV/0!
																																#DIV/0!	#DIV/0!	#DIV/0!	#DIV/0!	#DIV/0!		#DIV/0!	#DIV/0!		#DIV/0!
																																#DIV/0!	#DIV/0!	#DIV/0!	#DIV/0!	#DIV/0!		#DIV/0!	#DIV/0!		#DIV/0!
																																#DIV/0!	#DIV/0!	#DIV/0!	#DIV/0!	#DIV/0!		#DIV/0!	#DIV/0!		#DIV/0!
																																#DIV/0!	#DIV/0!	#DIV/0!	#DIV/0!	#DIV/0!		#DIV/0!	#DIV/0!		#DIV/0!
																																#DIV/0!	#DIV/0!	#DIV/0!	#DIV/0!	#DIV/0!		#DIV/0!	#DIV/0!		#DIV/0!
																																#DIV/0!	#DIV/0!	#DIV/0!	#DIV/0!	#DIV/0!		#DIV/0!	#DIV/0!		#DIV/0!
13	1	1	GATE13a_B6AEc0fPL_d0000	1644865		80	47	179	280	627	0.934	0.9	0.968	0.981	0.99	0.733	0.759	0.772	0.757	0.777	0.658	0.802	0.458	0.356	0.254	1.325	1.313	1.252	1.231	1.214		242.6	0.9546	0.5056	0.7596	1.267		0.5074	0.0495227		4.13178	1.05343		0.7832			1.1952
			GATE13a_B6AEc0fPL_d0100			360	323	166	280	203	0.946	0.939	0.894	0.931	0.907	0.761	0.781	0.784	0.78	0.776	0.595	0.632	0.819	0.674	0.77	1.206	1.201	1.191	1.166	1.212		266.4	0.9234	0.698	0.7764	1.1952		0.4188	0.0180472		2.40387
			GATE13a_B6AEc0fPL_d0300			553	410	438	495	344	0.93	0.904	0.911	0.92	0.887	0.767	0.787	0.797	0.782	0.783	0.678	0.786	0.757	0.724	0.844	1.237	1.166	1.172	1.222	1.233		448	0.9104	0.7578	0.7832	1.206		0.4228	0.0342856		1.27738
			GATE13a_B6AEc0fPL_d0400			594	511	498	510	536	0.919	0.902	0.902	0.903	0.904	0.763	0.783	0.799	0.788	0.782	0.727	0.793	0.792	0.792	0.781	1.232	1.204	1.195	1.166	1.273		529.8	0.906	0.777	0.783	1.214		0.431	0.0405278		1.05343
			GATE13a_B6AEc0fPL_d0301																													#DIV/0!	#DIV/0!	#DIV/0!	#DIV/0!	#DIV/0!		#DIV/0!	#DIV/0!		#DIV/0!
																																#DIV/0!	#DIV/0!	#DIV/0!	#DIV/0!	#DIV/0!		#DIV/0!	#DIV/0!		#DIV/0!
																																#DIV/0!	#DIV/0!	#DIV/0!	#DIV/0!	#DIV/0!		#DIV/0!	#DIV/0!		#DIV/0!
																																#DIV/0!	#DIV/0!	#DIV/0!	#DIV/0!	#DIV/0!		#DIV/0!	#DIV/0!		#DIV/0!
		0	GATE13a_B6AEc0f0L_d0000																													#DIV/0!	#DIV/0!	#DIV/0!	#DIV/0!	#DIV/0!		#DIV/0!	#DIV/0!		#DIV/0!
			GATE13a_B6AEc0f0L_d0100																													#DIV/0!	#DIV/0!	#DIV/0!	#DIV/0!	#DIV/0!		#DIV/0!	#DIV/0!		#DIV/0!
			GATE13a_B6AEc0f0L_d0300																													#DIV/0!	#DIV/0!	#DIV/0!	#DIV/0!	#DIV/0!		#DIV/0!	#DIV/0!		#DIV/0!
			GATE13a_B6AEc0f0L_d0400																													#DIV/0!	#DIV/0!	#DIV/0!	#DIV/0!	#DIV/0!		#DIV/0!	#DIV/0!		#DIV/0!
			GATE13a_B6AEc0f0L_d0301																													#DIV/0!	#DIV/0!	#DIV/0!	#DIV/0!	#DIV/0!		#DIV/0!	#DIV/0!		#DIV/0!
																																#DIV/0!	#DIV/0!	#DIV/0!	#DIV/0!	#DIV/0!		#DIV/0!	#DIV/0!		#DIV/0!
																																#DIV/0!	#DIV/0!	#DIV/0!	#DIV/0!	#DIV/0!		#DIV/0!	#DIV/0!		#DIV/0!
																																#DIV/0!	#DIV/0!	#DIV/0!	#DIV/0!	#DIV/0!		#DIV/0!	#DIV/0!		#DIV/0!
18	0	1	GATE18e_00AEc0fPL_d0000	753601		295	170	169	93	197	0.912	0.853	0.853	0.801	0.872	0.689	0.702	0.712	0.694	0.715	0.759	0.958	0.956	1.103	0.896	1.416	1.342	1.325	1.327	1.362		184.8	0.8582	0.9344	0.7024	1.3544		0.652	0.0374873		3.23566	0.176622		0.7266			1.2724
			GATE18e_00AEc0fPL_d0100			463	257	356	381	455	0.844	0.776	0.813	0.822	0.839	0.721	0.722	0.737	0.719	0.734	0.989	1.159	1.067	1.048	0.997	1.27	1.274	1.277	1.271	1.27		382.4	0.8188	1.052	0.7266	1.2724		0.5458	0.00304959		0.793229
			GATE18e_00AEc0fPL_d0300			772	589	630	555	714	0.798	0.767	0.776	0.763	0.791	0.717	0.721	0.732	0.719	0.732	1.11	1.179	1.155	1.19	1.12	1.278	1.279	1.269	1.274	1.279		652	0.779	1.1508	0.7242	1.2758		0.5516	0.00432435		0.26473
			GATE18e_00AEc0fPL_d0400			937	1031	893	654	765	0.789	0.79	0.778	0.739	0.764	0.72	0.727	0.733	0.715	0.723	1.132	1.125	1.15	1.24	1.181	1.256	1.271	1.275	1.275	1.298		856	0.772	1.1656	0.7236	1.275		0.5514	0.0150499		0.176622
																																#DIV/0!	#DIV/0!	#DIV/0!	#DIV/0!	#DIV/0!		#DIV/0!	#DIV/0!		#DIV/0!
																																#DIV/0!	#DIV/0!	#DIV/0!	#DIV/0!	#DIV/0!		#DIV/0!	#DIV/0!		#DIV/0!
																																#DIV/0!	#DIV/0!	#DIV/0!	#DIV/0!	#DIV/0!		#DIV/0!	#DIV/0!		#DIV/0!
																																#DIV/0!	#DIV/0!	#DIV/0!	#DIV/0!	#DIV/0!		#DIV/0!	#DIV/0!		#DIV/0!
		0																														#DIV/0!	#DIV/0!	#DIV/0!	#DIV/0!	#DIV/0!		#DIV/0!	#DIV/0!		#DIV/0!	1e+307
																																#DIV/0!	#DIV/0!	#DIV/0!	#DIV/0!	#DIV/0!		#DIV/0!	#DIV/0!		#DIV/0!
																																#DIV/0!	#DIV/0!	#DIV/0!	#DIV/0!	#DIV/0!		#DIV/0!	#DIV/0!		#DIV/0!
																																#DIV/0!	#DIV/0!	#DIV/0!	#DIV/0!	#DIV/0!		#DIV/0!	#DIV/0!		#DIV/0!
																																#DIV/0!	#DIV/0!	#DIV/0!	#DIV/0!	#DIV/0!		#DIV/0!	#DIV/0!		#DIV/0!
																																#DIV/0!	#DIV/0!	#DIV/0!	#DIV/0!	#DIV/0!		#DIV/0!	#DIV/0!		#DIV/0!
																																#DIV/0!	#DIV/0!	#DIV/0!	#DIV/0!	#DIV/0!		#DIV/0!	#DIV/0!		#DIV/0!
																																#DIV/0!	#DIV/0!	#DIV/0!	#DIV/0!	#DIV/0!		#DIV/0!	#DIV/0!		#DIV/0!
18	0	1	GATE18d_00AEc0fPL_d0000	753601		115	87	142	82	81	0.832	0.809	0.86	0.801	0.803	0.691	0.714	0.711	0.698	0.715	1.023	1.081	0.937	1.104	1.091	1.323	1.319	1.316	1.317	1.311		101.4	0.821	1.0472	0.7058	1.3172		0.6114	0.00438178		3.77263	0.659691		0.735			1.272
			GATE18d_00AEc0fPL_d0100			378	367	320	369	322	0.866	0.865	0.844	0.871	0.846	0.726	0.736	0.741	0.73	0.742	0.922	0.922	0.982	0.905	0.976	1.269	1.315	1.252	1.26	1.264		351.2	0.8584	0.9414	0.735	1.272		0.537	0.0248294		1.28074
			GATE18d_00AEc0fPL_d0300			417	540	488	553	471	0.809	0.854	0.837	0.862	0.826	0.713	0.728	0.741	0.727	0.738	1.084	0.955	1.002	0.935	1.032	1.293	1.37	1.317	1.276	1.274		493.8	0.8376	1.0016	0.7294	1.306		0.5766	0.0397178		0.845138
			GATE18d_00AEc0fPL_d0400			610	553	556	523	555	0.858	0.826	0.827	0.81	0.833	0.709	0.72	0.734	0.726	0.734	0.947	1.035	1.029	1.079	1.011	1.31	1.291	1.299	1.265	1.273		559.4	0.8308	1.0202	0.7246	1.2876		0.563	0.0184878		0.659691
																																#DIV/0!	#DIV/0!	#DIV/0!	#DIV/0!	#DIV/0!		#DIV/0!	#DIV/0!		#DIV/0!
																																#DIV/0!	#DIV/0!	#DIV/0!	#DIV/0!	#DIV/0!		#DIV/0!	#DIV/0!		#DIV/0!
																																#DIV/0!	#DIV/0!	#DIV/0!	#DIV/0!	#DIV/0!		#DIV/0!	#DIV/0!		#DIV/0!
																																#DIV/0!	#DIV/0!	#DIV/0!	#DIV/0!	#DIV/0!		#DIV/0!	#DIV/0!		#DIV/0!
		0																														#DIV/0!	#DIV/0!	#DIV/0!	#DIV/0!	#DIV/0!		#DIV/0!	#DIV/0!		#DIV/0!	1e+307
																																#DIV/0!	#DIV/0!	#DIV/0!	#DIV/0!	#DIV/0!		#DIV/0!	#DIV/0!		#DIV/0!
																																#DIV/0!	#DIV/0!	#DIV/0!	#DIV/0!	#DIV/0!		#DIV/0!	#DIV/0!		#DIV/0!
																																#DIV/0!	#DIV/0!	#DIV/0!	#DIV/0!	#DIV/0!		#DIV/0!	#DIV/0!		#DIV/0!
																																#DIV/0!	#DIV/0!	#DIV/0!	#DIV/0!	#DIV/0!		#DIV/0!	#DIV/0!		#DIV/0!
																																#DIV/0!	#DIV/0!	#DIV/0!	#DIV/0!	#DIV/0!		#DIV/0!	#DIV/0!		#DIV/0!
																																#DIV/0!	#DIV/0!	#DIV/0!	#DIV/0!	#DIV/0!		#DIV/0!	#DIV/0!		#DIV/0!
																																#DIV/0!	#DIV/0!	#DIV/0!	#DIV/0!	#DIV/0!		#DIV/0!	#DIV/0!		#DIV/0!
18	1	1	GATE18d_06AEc0fPL_d0000	835521		158	91	649	128	81	0.933	0.889	0.984	0.911	0.878	0.73	0.742	0.767	0.749	0.742	0.665	0.842	0.325	0.759	0.875	1.269	1.263	1.267	1.263	1.279		221.4	0.919	0.6932	0.746	1.2682		0.5222	0.00657267		3.48138	0.59384		0.7782			1.176
			GATE18d_06AEc0fPL_d0100			306	327	404	301	505	0.906	0.909	0.927	0.903	0.94	0.763	0.776	0.785	0.777	0.776	0.781	0.767	0.688	0.791	0.622	1.187	1.185	1.192	1.199	1.199		368.6	0.917	0.7298	0.7754	1.1924		0.417	0.00654217		1.61854
			GATE18d_06AEc0fPL_d0300			549	556	559	547	472	0.899	0.9	0.901	0.898	0.881	0.759	0.782	0.788	0.783	0.776	0.809	0.802	0.796	0.812	0.865	1.225	1.23	1.169	1.175	1.241		536.6	0.8958	0.8168	0.7776	1.208		0.4304	0.0334365		0.937545
			GATE18d_06AEc0fPL_d0400			616	629	509	544	582	0.892	0.895	0.863	0.873	0.883	0.761	0.784	0.787	0.785	0.774	0.834	0.819	0.924	0.897	0.861	1.201	1.167	1.16	1.139	1.213		576	0.8812	0.867	0.7782	1.176		0.3978	0.0304138		0.689358
			GATE18d_06AEc0fPL_d0500			629	570	655	579	603	0.872	0.858	0.877	0.86	0.867	0.778	0.771	0.784	0.772	0.761	0.9	0.941	0.883	0.939	0.916	1.168	1.198	1.168	1.195	1.244		607.2	0.8668	0.9158	0.7732	1.1946		0.4214	0.0310934		0.59384
																																#DIV/0!	#DIV/0!	#DIV/0!	#DIV/0!	#DIV/0!		#DIV/0!	#DIV/0!		#DIV/0!
																																#DIV/0!	#DIV/0!	#DIV/0!	#DIV/0!	#DIV/0!		#DIV/0!	#DIV/0!		#DIV/0!
																																#DIV/0!	#DIV/0!	#DIV/0!	#DIV/0!	#DIV/0!		#DIV/0!	#DIV/0!		#DIV/0!
		0																														#DIV/0!	#DIV/0!	#DIV/0!	#DIV/0!	#DIV/0!		#DIV/0!	#DIV/0!		#DIV/0!	1e+307
																																#DIV/0!	#DIV/0!	#DIV/0!	#DIV/0!	#DIV/0!		#DIV/0!	#DIV/0!		#DIV/0!
																																#DIV/0!	#DIV/0!	#DIV/0!	#DIV/0!	#DIV/0!		#DIV/0!	#DIV/0!		#DIV/0!
																																#DIV/0!	#DIV/0!	#DIV/0!	#DIV/0!	#DIV/0!		#DIV/0!	#DIV/0!		#DIV/0!
																																#DIV/0!	#DIV/0!	#DIV/0!	#DIV/0!	#DIV/0!		#DIV/0!	#DIV/0!		#DIV/0!
																																#DIV/0!	#DIV/0!	#DIV/0!	#DIV/0!	#DIV/0!		#DIV/0!	#DIV/0!		#DIV/0!
																																#DIV/0!	#DIV/0!	#DIV/0!	#DIV/0!	#DIV/0!		#DIV/0!	#DIV/0!		#DIV/0!
																																#DIV/0!	#DIV/0!	#DIV/0!	#DIV/0!	#DIV/0!		#DIV/0!	#DIV/0!		#DIV/0!
18	1	1	GATE18d_B0AEc0fPL_d0000	950209		60	71	78	51	53	0.882	0.889	0.903	0.862	0.863	0.721	0.749	0.75	0.746	0.753	0.869	0.84	0.787	0.934	0.926	1.313	1.33	1.38	1.238	1.236		62.6	0.8798	0.8712	0.7438	1.2994		0.5556	0.0620629		9.19636	0.944049		0.7722			1.1884
			GATE18d_B0AEc0fPL_d0100			230	145	181	174	195	0.905	0.855	0.874	0.872	0.884	0.751	0.767	0.779	0.768	0.771	0.786	0.952	0.889	0.902	0.856	1.244	1.227	1.175	1.172	1.211		185	0.878	0.877	0.7672	1.2058		0.4386	0.0317285		2.3166
			GATE18d_B0AEc0fPL_d0300			365	354	382	329	329	0.885	0.878	0.884	0.872	0.871	0.756	0.769	0.782	0.777	0.77	0.858	0.878	0.857	0.902	0.901	1.192	1.206	1.18	1.175	1.189		351.8	0.878	0.8792	0.7708	1.1884		0.4176	0.0119708		1.14025
			GATE18d_B0AEc0fPL_d0400			425	354	368	483	429	0.878	0.853	0.86	0.895	0.878	0.756	0.775	0.783	0.773	0.774	0.882	0.959	0.934	0.821	0.875	1.209	1.178	1.16	1.207	1.218		411.8	0.8728	0.8942	0.7722	1.1944		0.4222	0.0243988		0.944049
																																#DIV/0!	#DIV/0!	#DIV/0!	#DIV/0!	#DIV/0!		#DIV/0!	#DIV/0!		#DIV/0!
																																#DIV/0!	#DIV/0!	#DIV/0!	#DIV/0!	#DIV/0!		#DIV/0!	#DIV/0!		#DIV/0!
																																#DIV/0!	#DIV/0!	#DIV/0!	#DIV/0!	#DIV/0!		#DIV/0!	#DIV/0!		#DIV/0!
																																#DIV/0!	#DIV/0!	#DIV/0!	#DIV/0!	#DIV/0!		#DIV/0!	#DIV/0!		#DIV/0!
		0																														#DIV/0!	#DIV/0!	#DIV/0!	#DIV/0!	#DIV/0!		#DIV/0!	#DIV/0!		#DIV/0!	1e+307
																																#DIV/0!	#DIV/0!	#DIV/0!	#DIV/0!	#DIV/0!		#DIV/0!	#DIV/0!		#DIV/0!
																																#DIV/0!	#DIV/0!	#DIV/0!	#DIV/0!	#DIV/0!		#DIV/0!	#DIV/0!		#DIV/0!
																																#DIV/0!	#DIV/0!	#DIV/0!	#DIV/0!	#DIV/0!		#DIV/0!	#DIV/0!		#DIV/0!
																																#DIV/0!	#DIV/0!	#DIV/0!	#DIV/0!	#DIV/0!		#DIV/0!	#DIV/0!		#DIV/0!
																																#DIV/0!	#DIV/0!	#DIV/0!	#DIV/0!	#DIV/0!		#DIV/0!	#DIV/0!		#DIV/0!
																																#DIV/0!	#DIV/0!	#DIV/0!	#DIV/0!	#DIV/0!		#DIV/0!	#DIV/0!		#DIV/0!
																																#DIV/0!	#DIV/0!	#DIV/0!	#DIV/0!	#DIV/0!		#DIV/0!	#DIV/0!		#DIV/0!
18	1	1	GATE18d_B6AEc0fPL_d0000	1032129		60	141	174	186	243	0.879	0.938	0.949	0.954	0.965	0.733	0.752	0.763	0.755	0.75	0.878	0.635	0.575	0.555	0.482	1.307	1.275	1.276	1.263	1.289		160.8	0.937	0.625	0.7506	1.282		0.5314	0.0167332		5.44341	0.861499		0.778			1.172
			GATE18d_B6AEc0fPL_d0100			195	248	301	328	161	0.895	0.911	0.925	0.932	0.875	0.754	0.776	0.781	0.773	0.765	0.821	0.756	0.697	0.666	0.885	1.217	1.212	1.171	1.198	1.224		246.6	0.9076	0.765	0.7698	1.2044		0.4346	0.0209595		2.31467
			GATE18d_B6AEc0fPL_d0300			339	328	383	230	335	0.884	0.882	0.896	0.85	0.883	0.763	0.779	0.794	0.777	0.776	0.861	0.866	0.814	0.969	0.86	1.198	1.167	1.143	1.168	1.184		323	0.879	0.874	0.7778	1.172		0.3942	0.0206277		1.18617
			GATE18d_B6AEc0fPL_d0400			471	462	431	394	547	0.9	0.896	0.885	0.88	0.909	0.76	0.778	0.794	0.779	0.779	0.803	0.816	0.851	0.876	0.762	1.244	1.171	1.162	1.197	1.228		461	0.894	0.8216	0.778	1.2004		0.4224	0.035402		1.05616
			GATE18d_B6AEc0fPL_d0500			558	432	486	596	416	0.9	0.871	0.881	0.904	0.869	0.765	0.774	0.789	0.78	0.776	0.804	0.903	0.867	0.786	0.905	1.22	1.179	1.169	1.172	1.19		497.6	0.885	0.853	0.7768	1.186		0.4092	0.0206519		0.861499
																																#DIV/0!	#DIV/0!	#DIV/0!	#DIV/0!	#DIV/0!		#DIV/0!	#DIV/0!		#DIV/0!
																																#DIV/0!	#DIV/0!	#DIV/0!	#DIV/0!	#DIV/0!		#DIV/0!	#DIV/0!		#DIV/0!
																																#DIV/0!	#DIV/0!	#DIV/0!	#DIV/0!	#DIV/0!		#DIV/0!	#DIV/0!		#DIV/0!
		0	GATE18d_B6AEc0f0L_d0000			151	153	149	105	171	0.77	0.771	0.771	0.725	0.79	0.639	0.637	0.659	0.646	0.667	1.178	1.169	1.168	1.268	1.123	1.422	1.421	1.45	1.445	1.408		145.8	0.7654	1.1812	0.6496	1.4292		0.7796	0.0176833		2.61847	0.862248
			GATE18d_B6AEc0f0L_d0100			266	288	240	278	255	0.776	0.78	0.753	0.781	0.764	0.649	0.664	0.671	0.666	0.665	1.164	1.149	1.205	1.15	1.181	1.41	1.417	1.384	1.394	1.42		265.4	0.7708	1.1698	0.663	1.405		0.742	0.0154596		1.33667
			GATE18d_B6AEc0f0L_d0300			284	285	318	339	257	0.732	0.729	0.742	0.759	0.704	0.639	0.646	0.663	0.655	0.662	1.257	1.257	1.228	1.198	1.3	1.412	1.416	1.451	1.384	1.412		296.6	0.7332	1.248	0.653	1.415		0.762	0.0238537		0.862248
			GATE18d_B6AEc0f0L_d0400			307	363	332	361	438	0.725	0.761	0.741	0.755	0.797	0.637	0.645	0.653	0.653	0.664	1.27	1.191	1.23	1.208	1.104	1.41	1.43	1.418	1.39	1.481		360.2	0.7558	1.2006	0.6504	1.4258		0.7754	0.0341204		0.961267
																																#DIV/0!	#DIV/0!	#DIV/0!	#DIV/0!	#DIV/0!		#DIV/0!	#DIV/0!		#DIV/0!
																																#DIV/0!	#DIV/0!	#DIV/0!	#DIV/0!	#DIV/0!		#DIV/0!	#DIV/0!		#DIV/0!
																																#DIV/0!	#DIV/0!	#DIV/0!	#DIV/0!	#DIV/0!		#DIV/0!	#DIV/0!		#DIV/0!
																																#DIV/0!	#DIV/0!	#DIV/0!	#DIV/0!	#DIV/0!		#DIV/0!	#DIV/0!		#DIV/0!
[truncated: 23 more columns]

## Sheet: GATE3_c9
																																															CASF2016
				Parameters		Epoch					Training R					Validation R					Training RMSE					Validation RMSE						Epoch	Training R	Training RMSE	Validation R	Validation RMSE		Overfitting			Val R			Val RMSE			Complete		Filtered C5
																																															R	RMSE	R
Arch	Emb	Prot
8	0	1	GATE8a_00AEc9PL_d0000	987329		364	451	266	276	378	0.836	0.878	0.792	0.814	0.845	0.692	0.697	0.697	0.691	0.686	1	0.87	1.115	1.059	0.973	1.363	1.379	1.341	1.331	1.381		347	0.833	1.0034	0.6926	1.359		1.47962	1.00218		0.7024			1.3248			0.783	1.371	0.805
			GATE8a_00AEc9PL_d0100			365	404	428	385	357	0.826	0.849	0.847	0.831	0.82	0.699	0.705	0.706	0.701	0.7	1.026	0.959	0.97	1.014	1.044	1.319	1.334	1.333	1.319	1.319		387.8	0.8346	1.0026	0.7022	1.3248		1.1832									0.799	1.332	0.811
			GATE8a_00AEc9PL_d0300			364	604	384	444	372	0.802	0.876	0.811	0.835	0.802	0.697	0.703	0.711	0.704	0.697	1.087	0.874	1.067	1.001	1.089	1.331	1.388	1.294	1.33	1.325		433.6	0.8252	1.0236	0.7024	1.3336		1.01786									0.782	1.387	0.799
			GATE8a_00AEc9PL_d0400			465	543	358	353	533	0.838	0.855	0.791	0.797	0.85	0.697	0.7	0.712	0.7	0.698	0.994	0.939	1.116	1.1	0.958	1.326	1.389	1.275	1.325	1.375		450.4	0.8262	1.0214	0.7014	1.338		1.00218									0.797	1.332	0.823
																																#DIV/0!	#DIV/0!	#DIV/0!	#DIV/0!	#DIV/0!		#DIV/0!
																																#DIV/0!	#DIV/0!	#DIV/0!	#DIV/0!	#DIV/0!		#DIV/0!
																																#DIV/0!	#DIV/0!	#DIV/0!	#DIV/0!	#DIV/0!		#DIV/0!
																																#DIV/0!	#DIV/0!	#DIV/0!	#DIV/0!	#DIV/0!		#DIV/0!
		0	GATE8a_00AEc90L_d0000																													#DIV/0!	#DIV/0!	#DIV/0!	#DIV/0!	#DIV/0!		#DIV/0!
			GATE8a_00AEc90L_d0100																													#DIV/0!	#DIV/0!	#DIV/0!	#DIV/0!	#DIV/0!		#DIV/0!
			GATE8a_00AEc90L_d0300																													#DIV/0!	#DIV/0!	#DIV/0!	#DIV/0!	#DIV/0!		#DIV/0!
			GATE8a_00AEc90L_d0400																													#DIV/0!	#DIV/0!	#DIV/0!	#DIV/0!	#DIV/0!		#DIV/0!
																																#DIV/0!	#DIV/0!	#DIV/0!	#DIV/0!	#DIV/0!		#DIV/0!
																																#DIV/0!	#DIV/0!	#DIV/0!	#DIV/0!	#DIV/0!		#DIV/0!
																																#DIV/0!	#DIV/0!	#DIV/0!	#DIV/0!	#DIV/0!		#DIV/0!
																																#DIV/0!	#DIV/0!	#DIV/0!	#DIV/0!	#DIV/0!		#DIV/0!
20	0	1	GATE20a_00AEc0fPL_d0000	80161		408	1104	1091	1466	1093	0.638	0.709	0.714	0.711	0.711	0.62	0.663	0.674	0.672	0.65	1.403	1.28	1.278	1.28	1.28	1.425	1.387	1.335	1.349	1.416		1032.4	0.6966	1.3042	0.6558	1.3824											0.761	1.487	0.801
			GATE20a_00AEc0fPL_d0100			1240	1532	1390	1314	1696	0.708	0.716	0.714	0.709	0.718	0.657	0.673	0.673	0.675	0.664	1.287	1.266	1.279	1.284	1.268	1.37	1.368	1.342	1.355	1.362		1434.4	0.713	1.2768	0.6684	1.3594											0.757	1.488	0.79
																																#DIV/0!	#DIV/0!	#DIV/0!	#DIV/0!	#DIV/0!
																																#DIV/0!	#DIV/0!	#DIV/0!	#DIV/0!	#DIV/0!
																																#DIV/0!	#DIV/0!	#DIV/0!	#DIV/0!	#DIV/0!
																																#DIV/0!	#DIV/0!	#DIV/0!	#DIV/0!	#DIV/0!
																																#DIV/0!	#DIV/0!	#DIV/0!	#DIV/0!	#DIV/0!
																																#DIV/0!	#DIV/0!	#DIV/0!	#DIV/0!	#DIV/0!
		0																														#DIV/0!	#DIV/0!	#DIV/0!	#DIV/0!	#DIV/0!
																																#DIV/0!	#DIV/0!	#DIV/0!	#DIV/0!	#DIV/0!
																																#DIV/0!	#DIV/0!	#DIV/0!	#DIV/0!	#DIV/0!
																																#DIV/0!	#DIV/0!	#DIV/0!	#DIV/0!	#DIV/0!
																																#DIV/0!	#DIV/0!	#DIV/0!	#DIV/0!	#DIV/0!
																																#DIV/0!	#DIV/0!	#DIV/0!	#DIV/0!	#DIV/0!
																																#DIV/0!	#DIV/0!	#DIV/0!	#DIV/0!	#DIV/0!
																																#DIV/0!	#DIV/0!	#DIV/0!	#DIV/0!	#DIV/0!
20	0	1	GATE20b_00AEc0fPL_d0000	592577		415	464	548	427	601	0.773	0.788	0.808	0.793	0.816	0.66	0.67	0.688	0.665	0.668	1.156	1.116	1.075	1.109	1.053	1.381	1.428	1.338	1.425	1.438		491	0.7956	1.1018	0.6702	1.402											0.781	1.401	0.805
			GATE20b_00AEc0fPL_d0100			547	786	571	737	886	0.788	0.839	0.791	0.831	0.842	0.676	0.68	0.701	0.681	0.688	1.121	0.988	1.116	1.012	0.983	1.354	1.364	1.325	1.355	1.363		705.4	0.8182	1.044	0.6852	1.3522											0.783	1.394	0.798
			GATE20b_00AEc0fPL_d0300																													#DIV/0!	#DIV/0!	#DIV/0!	#DIV/0!	#DIV/0!
																																#DIV/0!	#DIV/0!	#DIV/0!	#DIV/0!	#DIV/0!
																																#DIV/0!	#DIV/0!	#DIV/0!	#DIV/0!	#DIV/0!
																																#DIV/0!	#DIV/0!	#DIV/0!	#DIV/0!	#DIV/0!
																																#DIV/0!	#DIV/0!	#DIV/0!	#DIV/0!	#DIV/0!
																																#DIV/0!	#DIV/0!	#DIV/0!	#DIV/0!	#DIV/0!
		0																														#DIV/0!	#DIV/0!	#DIV/0!	#DIV/0!	#DIV/0!
																																#DIV/0!	#DIV/0!	#DIV/0!	#DIV/0!	#DIV/0!
																																#DIV/0!	#DIV/0!	#DIV/0!	#DIV/0!	#DIV/0!
																																#DIV/0!	#DIV/0!	#DIV/0!	#DIV/0!	#DIV/0!
																																#DIV/0!	#DIV/0!	#DIV/0!	#DIV/0!	#DIV/0!
																																#DIV/0!	#DIV/0!	#DIV/0!	#DIV/0!	#DIV/0!
																																#DIV/0!	#DIV/0!	#DIV/0!	#DIV/0!	#DIV/0!
																																#DIV/0!	#DIV/0!	#DIV/0!	#DIV/0!	#DIV/0!
13	0	1	GATE13a_00AEc9PL_d0000	1366337																												#DIV/0!	#DIV/0!	#DIV/0!	#DIV/0!	#DIV/0!
			GATE13a_00AEc9PL_d0100																													#DIV/0!	#DIV/0!	#DIV/0!	#DIV/0!	#DIV/0!
			GATE13a_00AEc9PL_d0300																													#DIV/0!	#DIV/0!	#DIV/0!	#DIV/0!	#DIV/0!
			GATE13a_00AEc9PL_d0400																													#DIV/0!	#DIV/0!	#DIV/0!	#DIV/0!	#DIV/0!
																																#DIV/0!	#DIV/0!	#DIV/0!	#DIV/0!	#DIV/0!
																																#DIV/0!	#DIV/0!	#DIV/0!	#DIV/0!	#DIV/0!
																																#DIV/0!	#DIV/0!	#DIV/0!	#DIV/0!	#DIV/0!
																																#DIV/0!	#DIV/0!	#DIV/0!	#DIV/0!	#DIV/0!
		0	GATE13a_00AEc90L_d0000																													#DIV/0!	#DIV/0!	#DIV/0!	#DIV/0!	#DIV/0!
			GATE13a_00AEc90L_d0100																													#DIV/0!	#DIV/0!	#DIV/0!	#DIV/0!	#DIV/0!
			GATE13a_00AEc90L_d0300																													#DIV/0!	#DIV/0!	#DIV/0!	#DIV/0!	#DIV/0!
			GATE13a_00AEc90L_d0400																													#DIV/0!	#DIV/0!	#DIV/0!	#DIV/0!	#DIV/0!
																																#DIV/0!	#DIV/0!	#DIV/0!	#DIV/0!	#DIV/0!
																																#DIV/0!	#DIV/0!	#DIV/0!	#DIV/0!	#DIV/0!
																																#DIV/0!	#DIV/0!	#DIV/0!	#DIV/0!	#DIV/0!
																																#DIV/0!	#DIV/0!	#DIV/0!	#DIV/0!	#DIV/0!
19	0	1	GATE19a_00AEc9PL_d0000	1366337																												#DIV/0!	#DIV/0!	#DIV/0!	#DIV/0!	#DIV/0!
			GATE19a_00AEc9PL_d0100																													#DIV/0!	#DIV/0!	#DIV/0!	#DIV/0!	#DIV/0!
			GATE19a_00AEc9PL_d0300																													#DIV/0!	#DIV/0!	#DIV/0!	#DIV/0!	#DIV/0!
			GATE19a_00AEc9PL_d0400																													#DIV/0!	#DIV/0!	#DIV/0!	#DIV/0!	#DIV/0!
			GATE19a_00AEc9PL_d0301																													#DIV/0!	#DIV/0!	#DIV/0!	#DIV/0!	#DIV/0!
																																#DIV/0!	#DIV/0!	#DIV/0!	#DIV/0!	#DIV/0!
																																#DIV/0!	#DIV/0!	#DIV/0!	#DIV/0!	#DIV/0!
																																#DIV/0!	#DIV/0!	#DIV/0!	#DIV/0!	#DIV/0!
		0	GATE19a_00AEc90L_d0000																													#DIV/0!	#DIV/0!	#DIV/0!	#DIV/0!	#DIV/0!
			GATE19a_00AEc90L_d0100																													#DIV/0!	#DIV/0!	#DIV/0!	#DIV/0!	#DIV/0!
			GATE19a_00AEc90L_d0300																													#DIV/0!	#DIV/0!	#DIV/0!	#DIV/0!	#DIV/0!
			GATE19a_00AEc90L_d0400																													#DIV/0!	#DIV/0!	#DIV/0!	#DIV/0!	#DIV/0!
			GATE19a_00AEc90L_d0301																													#DIV/0!	#DIV/0!	#DIV/0!	#DIV/0!	#DIV/0!
																																#DIV/0!	#DIV/0!	#DIV/0!	#DIV/0!	#DIV/0!
																																#DIV/0!	#DIV/0!	#DIV/0!	#DIV/0!	#DIV/0!
																																#DIV/0!	#DIV/0!	#DIV/0!	#DIV/0!	#DIV/0!
18	0	1	GATE18e_00AEc9PL_d0000	753601		136	90	74	80	122	0.822	0.775	0.764	0.77	0.801	0.66	0.661	0.683	0.679	0.667	1.039	1.146	1.177	1.163	1.091	1.427	1.4	1.351	1.388	1.422		100.4	0.7864	1.1232	0.67	1.3976		4.07921	0.124091		0.6996			1.3174			0.781	1.399	0.801
			GATE18e_00AEc9PL_d0100			476	385	326	418	374	0.836	0.805	0.78	0.807	0.801	0.686	0.694	0.707	0.712	0.699	0.999	1.075	1.142	1.075	1.089	1.334	1.348	1.284	1.295	1.326		395.8	0.8058	1.076	0.6996	1.3174		0.87179									0.776	1.413	0.798
			GATE18e_00AEc9PL_d0300			759	661	646	715	791	0.782	0.76	0.755	0.765	0.787	0.7	0.69	0.707	0.701	0.697	1.135	1.178	1.196	1.172	1.124	1.327	1.369	1.279	1.307	1.343		714.4	0.7698	1.161	0.699	1.325		0.328417									0.777	1.402	0.806
			GATE18e_00AEc9PL_d0400			797	766	921	1112	747	0.745	0.738	0.749	0.778	0.73	0.69	0.688	0.708	0.701	0.684	1.216	1.224	1.208	1.143	1.245	1.323	1.343	1.289	1.3	1.344		868.6	0.748	1.2072	0.6942	1.3198		0.186739									0.777	1.417	0.804
			GATE18e_00AEc9PL_d0500			1067	993	1079	1193	1303	0.735	0.734	0.728	0.741	0.757	0.686	0.685	0.703	0.702	0.692	1.234	1.232	1.252	1.223	1.189	1.355	1.348	1.286	1.303	1.323		1127	0.739	1.226	0.6936	1.323		0.124091									0.763	1.454	0.798
																																#DIV/0!	#DIV/0!	#DIV/0!	#DIV/0!	#DIV/0!		#DIV/0!
																																#DIV/0!	#DIV/0!	#DIV/0!	#DIV/0!	#DIV/0!		#DIV/0!
																																#DIV/0!	#DIV/0!	#DIV/0!	#DIV/0!	#DIV/0!		#DIV/0!
		0	GATE18e_00AEc90L_d0000																													#DIV/0!	#DIV/0!	#DIV/0!	#DIV/0!	#DIV/0!		#DIV/0!
			GATE18e_00AEc90L_d0100																													#DIV/0!	#DIV/0!	#DIV/0!	#DIV/0!	#DIV/0!		#DIV/0!
			GATE18e_00AEc90L_d0300																													#DIV/0!	#DIV/0!	#DIV/0!	#DIV/0!	#DIV/0!		#DIV/0!
			GATE18e_00AEc90L_d0400																													#DIV/0!	#DIV/0!	#DIV/0!	#DIV/0!	#DIV/0!		#DIV/0!
			GATE18e_00AEc90L_d0500																													#DIV/0!	#DIV/0!	#DIV/0!	#DIV/0!	#DIV/0!		#DIV/0!
																																#DIV/0!	#DIV/0!	#DIV/0!	#DIV/0!	#DIV/0!		#DIV/0!
																																#DIV/0!	#DIV/0!	#DIV/0!	#DIV/0!	#DIV/0!		#DIV/0!
																																#DIV/0!	#DIV/0!	#DIV/0!	#DIV/0!	#DIV/0!		#DIV/0!
18	0	1	GATE18d_00AEc9PL_d0000	753601		69	94	68	62	112	0.772	0.796	0.773	0.754	0.82	0.662	0.675	0.687	0.681	0.673	1.159	1.099	1.158	1.196	1.045	1.369	1.419	1.318	1.358	1.373		81	0.783	1.1314	0.6756	1.3674		4.31258	0.490515		0.7012			1.3328			0.78	1.429	0.818
			GATE18d_00AEc9PL_d0100			332	302	268	371	369	0.834	0.822	0.805	0.855	0.854	0.688	0.691	0.718	0.71	0.699	1.004	1.034	1.083	0.944	0.947	1.382	1.348	1.3	1.302	1.332		328.4	0.834	1.0024	0.7012	1.3328		1.43481									0.782	1.377	0.799
			GATE18d_00AEc9PL_d0300			403	447	463	479	428	0.77	0.783	0.785	0.796	0.783	0.691	0.691	0.709	0.707	0.693	1.163	1.129	1.13	1.101	1.133	1.365	1.37	1.306	1.325	1.322		444	0.7834	1.1312	0.6982	1.3376		0.665805									0.777	1.382	0.808
			GATE18d_00AEc9PL_d0400			494	489	504	666	478	0.77	0.766	0.767	0.83	0.769	0.686	0.679	0.704	0.71	0.687	1.161	1.165	1.17	1.015	1.165	1.363	1.38	1.33	1.36	1.338		526.2	0.7804	1.1352	0.6932	1.3542		0.600392									0.761	1.41	0.79
			GATE18d_00AEc9PL_d0500			540	528	504	628	570	0.763	0.753	0.744	0.801	0.771	0.672	0.674	0.699	0.698	0.683	1.177	1.193	1.22	1.089	1.16	1.396	1.374	1.317	1.336	1.347		554	0.7664	1.1678	0.6852	1.354		0.490515									0.761	1.417	0.794
																																#DIV/0!	#DIV/0!	#DIV/0!	#DIV/0!	#DIV/0!		#DIV/0!
																																#DIV/0!	#DIV/0!	#DIV/0!	#DIV/0!	#DIV/0!		#DIV/0!
																																#DIV/0!	#DIV/0!	#DIV/0!	#DIV/0!	#DIV/0!		#DIV/0!
		0	GATE18d_00AEc90L_d0000																													#DIV/0!	#DIV/0!	#DIV/0!	#DIV/0!	#DIV/0!		#DIV/0!
			GATE18d_00AEc90L_d0100																													#DIV/0!	#DIV/0!	#DIV/0!	#DIV/0!	#DIV/0!		#DIV/0!
			GATE18d_00AEc90L_d0300																													#DIV/0!	#DIV/0!	#DIV/0!	#DIV/0!	#DIV/0!		#DIV/0!
			GATE18d_00AEc90L_d0400																													#DIV/0!	#DIV/0!	#DIV/0!	#DIV/0!	#DIV/0!		#DIV/0!
			GATE18d_00AEc90L_d0500																													#DIV/0!	#DIV/0!	#DIV/0!	#DIV/0!	#DIV/0!		#DIV/0!
																																#DIV/0!	#DIV/0!	#DIV/0!	#DIV/0!	#DIV/0!		#DIV/0!
																																#DIV/0!	#DIV/0!	#DIV/0!	#DIV/0!	#DIV/0!		#DIV/0!
																																#DIV/0!	#DIV/0!	#DIV/0!	#DIV/0!	#DIV/0!		#DIV/0!
8	1	1	GATE8a_B6AEc9PL_d0000	1405121																												#DIV/0!	#DIV/0!	#DIV/0!	#DIV/0!	#DIV/0!
			GATE8a_B6AEc9PL_d0100																													#DIV/0!	#DIV/0!	#DIV/0!	#DIV/0!	#DIV/0!
			GATE8a_B6AEc9PL_d0300																													#DIV/0!	#DIV/0!	#DIV/0!	#DIV/0!	#DIV/0!
			GATE8a_B6AEc9PL_d0400																													#DIV/0!	#DIV/0!	#DIV/0!	#DIV/0!	#DIV/0!
			GATE8a_B6AEc9PL_d0500																													#DIV/0!	#DIV/0!	#DIV/0!	#DIV/0!	#DIV/0!
			GATE8a_B6AEc9PL_d0301																													#DIV/0!	#DIV/0!	#DIV/0!	#DIV/0!	#DIV/0!
																																#DIV/0!	#DIV/0!	#DIV/0!	#DIV/0!	#DIV/0!
																																#DIV/0!	#DIV/0!	#DIV/0!	#DIV/0!	#DIV/0!
		0	GATE8a_B6AEc90L_d0000																													#DIV/0!	#DIV/0!	#DIV/0!	#DIV/0!	#DIV/0!
			GATE8a_B6AEc90L_d0100																													#DIV/0!	#DIV/0!	#DIV/0!	#DIV/0!	#DIV/0!
			GATE8a_B6AEc90L_d0300																													#DIV/0!	#DIV/0!	#DIV/0!	#DIV/0!	#DIV/0!
			GATE8a_B6AEc90L_d0400																													#DIV/0!	#DIV/0!	#DIV/0!	#DIV/0!	#DIV/0!
			GATE8a_B6AEc90L_d0500																													#DIV/0!	#DIV/0!	#DIV/0!	#DIV/0!	#DIV/0!
			GATE8a_B6AEc90L_d0301																													#DIV/0!	#DIV/0!	#DIV/0!	#DIV/0!	#DIV/0!
																																#DIV/0!	#DIV/0!	#DIV/0!	#DIV/0!	#DIV/0!
																																#DIV/0!	#DIV/0!	#DIV/0!	#DIV/0!	#DIV/0!
9	1	1	GATE9a_B6AEc9PL_d0000	1453633																												#DIV/0!	#DIV/0!	#DIV/0!	#DIV/0!	#DIV/0!
			GATE9a_B6AEc9PL_d0100																													#DIV/0!	#DIV/0!	#DIV/0!	#DIV/0!	#DIV/0!
			GATE9a_B6AEc9PL_d0300																													#DIV/0!	#DIV/0!	#DIV/0!	#DIV/0!	#DIV/0!
			GATE9a_B6AEc9PL_d0400																													#DIV/0!	#DIV/0!	#DIV/0!	#DIV/0!	#DIV/0!
			GATE9a_B6AEc9PL_d0301																													#DIV/0!	#DIV/0!	#DIV/0!	#DIV/0!	#DIV/0!
																																#DIV/0!	#DIV/0!	#DIV/0!	#DIV/0!	#DIV/0!
																																#DIV/0!	#DIV/0!	#DIV/0!	#DIV/0!	#DIV/0!
																																#DIV/0!	#DIV/0!	#DIV/0!	#DIV/0!	#DIV/0!
		0	GATE9a_B6AEc90L_d0000																													#DIV/0!	#DIV/0!	#DIV/0!	#DIV/0!	#DIV/0!
			GATE9a_B6AEc90L_d0100																													#DIV/0!	#DIV/0!	#DIV/0!	#DIV/0!	#DIV/0!
			GATE9a_B6AEc90L_d0300																													#DIV/0!	#DIV/0!	#DIV/0!	#DIV/0!	#DIV/0!
			GATE9a_B6AEc90L_d0400																													#DIV/0!	#DIV/0!	#DIV/0!	#DIV/0!	#DIV/0!
			GATE9a_B6AEc90L_d0301																													#DIV/0!	#DIV/0!	#DIV/0!	#DIV/0!	#DIV/0!
																																#DIV/0!	#DIV/0!	#DIV/0!	#DIV/0!	#DIV/0!
																																#DIV/0!	#DIV/0!	#DIV/0!	#DIV/0!	#DIV/0!
																																#DIV/0!	#DIV/0!	#DIV/0!	#DIV/0!	#DIV/0!
12	1	1	GATE12a_B6AEc9PL_d0000	2038081																												#DIV/0!	#DIV/0!	#DIV/0!	#DIV/0!	#DIV/0!
			GATE12a_B6AEc9PL_d0100																													#DIV/0!	#DIV/0!	#DIV/0!	#DIV/0!	#DIV/0!
			GATE12a_B6AEc9PL_d0300																													#DIV/0!	#DIV/0!	#DIV/0!	#DIV/0!	#DIV/0!
			GATE12a_B6AEc9PL_d0400																													#DIV/0!	#DIV/0!	#DIV/0!	#DIV/0!	#DIV/0!
			GATE12a_B6AEc9PL_d0301																													#DIV/0!	#DIV/0!	#DIV/0!	#DIV/0!	#DIV/0!
																																#DIV/0!	#DIV/0!	#DIV/0!	#DIV/0!	#DIV/0!
																																#DIV/0!	#DIV/0!	#DIV/0!	#DIV/0!	#DIV/0!
																																#DIV/0!	#DIV/0!	#DIV/0!	#DIV/0!	#DIV/0!
		0	GATE12a_B6AEc90L_d0000																													#DIV/0!	#DIV/0!	#DIV/0!	#DIV/0!	#DIV/0!
			GATE12a_B6AEc90L_d0100																													#DIV/0!	#DIV/0!	#DIV/0!	#DIV/0!	#DIV/0!
			GATE12a_B6AEc90L_d0300																													#DIV/0!	#DIV/0!	#DIV/0!	#DIV/0!	#DIV/0!
			GATE12a_B6AEc90L_d0400																													#DIV/0!	#DIV/0!	#DIV/0!	#DIV/0!	#DIV/0!
			GATE12a_B6AEc90L_d0301																													#DIV/0!	#DIV/0!	#DIV/0!	#DIV/0!	#DIV/0!
																																#DIV/0!	#DIV/0!	#DIV/0!	#DIV/0!	#DIV/0!
																																#DIV/0!	#DIV/0!	#DIV/0!	#DIV/0!	#DIV/0!
																																#DIV/0!	#DIV/0!	#DIV/0!	#DIV/0!	#DIV/0!
13	1	1	GATE13a_B6AEc9PL_d0000	1644865		305	73	34	50	60	0.982	0.919	0.847	0.895	0.912	0.728	0.717	0.732	0.703	0.702	0.343	0.717	0.97	0.811	0.747	1.296	1.344	1.297	1.348	1.381		104.4	0.911	0.7176	0.7164	1.3332		8.23081	1.05728		0.7568	-0.1206		1.2434	-0.1784		0.793	1.334	0.804
			GATE13a_B6AEc9PL_d0100			260	329	310	290	275	0.924	0.938	0.933	0.931	0.924	0.74	0.75	0.761	0.745	0.751	0.696	0.629	0.655	0.665	0.697	1.261	1.245	1.218	1.257	1.236		292.8	0.93	0.6684	0.7494	1.2434		2.62049									0.799	1.318	0.81
			GATE13a_B6AEc9PL_d0300			355	603	357	508	482	0.884	0.926	0.88	0.915	0.911	0.753	0.762	0.765	0.751	0.753	0.85	0.683	0.866	0.734	0.751	1.253	1.297	1.198	1.281	1.271		461	0.9032	0.7768	0.7568	1.26		1.38498									0.804	1.291	0.807
			GATE13a_B6AEc9PL_d0400			523	538	358	421	557	0.896	0.901	0.855	0.876	0.902	0.753	0.757	0.761	0.743	0.751	0.81	0.786	0.945	0.879	0.788	1.287	1.302	1.207	1.257	1.242		479.4	0.886	0.8416	0.753	1.259		1.15627									0.795	1.314	0.808
			GATE13a_B6AEc9PL_d0500			479	497	433	538	746	0.863	0.871	0.853	0.88	0.914	0.75	0.753	0.763	0.742	0.75	0.921	0.892	0.951	0.863	0.737	1.393	1.344	1.211	1.289	1.267		538.6	0.8762	0.8728	0.7516	1.3008		1.05728									0.801	1.315	0.811
			GATE13a_B6AEc9PL_d0301																													#DIV/0!	#DIV/0!	#DIV/0!	#DIV/0!	#DIV/0!		#DIV/0!
																																#DIV/0!	#DIV/0!	#DIV/0!	#DIV/0!	#DIV/0!		#DIV/0!
																																#DIV/0!	#DIV/0!	#DIV/0!	#DIV/0!	#DIV/0!		#DIV/0!
		0	GATE13a_B6AEc90L_d0000			145	83	143	146	102	0.777	0.72	0.771	0.773	0.739	0.612	0.634	0.628	0.629	0.632	1.147	1.259	1.164	1.156	1.227	1.598	1.432	1.426	1.456	1.423		123.8	0.756	1.1906	0.627	1.467		3.56082	0.582444		0.6362			1.4218			0.681	1.594	0.742
			GATE13a_B6AEc90L_d0100			344	251	303	327	323	0.762	0.704	0.737	0.747	0.744	0.625	0.639	0.64	0.645	0.632	1.18	1.289	1.234	1.211	1.217	1.43	1.423	1.395	1.442	1.419		309.6	0.7388	1.2262	0.6362	1.4218		0.993057									0.693	1.576	0.727
			GATE13a_B6AEc90L_d0300			445	329	404	421	342	0.736	0.681	0.717	0.721	0.688	0.618	0.63	0.637	0.641	0.625	1.233	1.328	1.272	1.262	1.322	1.461	1.442	1.41	1.41	1.429		388.2	0.7086	1.2834	0.6302	1.4304		0.600874									0.691	1.579	0.746
			GATE13a_B6AEc90L_d0400			443	339	385	529	478	0.716	0.666	0.687	0.763	0.742	0.619	0.624	0.632	0.639	0.622	1.271	1.353	1.326	1.177	1.221	1.435	1.459	1.415	1.48	1.478		434.8	0.7148	1.2696	0.6272	1.4534		0.673985									0.684	1.588	0.737
			GATE13a_B6AEc90L_d0500			480	381	457	483	497	0.72	0.675	0.709	0.717	0.731	0.617	0.617	0.633	0.633	0.623	1.264	1.338	1.286	1.269	1.242	1.484	1.463	1.422	1.417	1.449		459.6	0.7104	1.2798	0.6246	1.447		0.582444									0.689	1.579	0.744
			GATE13a_B6AEc90L_d0301																													#DIV/0!	#DIV/0!	#DIV/0!	#DIV/0!	#DIV/0!		#DIV/0!
																																#DIV/0!	#DIV/0!	#DIV/0!	#DIV/0!	#DIV/0!		#DIV/0!
																																#DIV/0!	#DIV/0!	#DIV/0!	#DIV/0!	#DIV/0!		#DIV/0!
18	0.5	1	GATE18d_B0AEc9PL_d0000	950209		54	66	53	73	87	0.849	0.872	0.852	0.884	0.908	0.712	0.713	0.723	0.718	0.705	0.963	0.889	0.956	0.851	0.763	1.282	1.323	1.259	1.357	1.334		66.6	0.873	0.8844	0.7142	1.311		8.96864	0.680391		0.746			1.2362			0.79	1.356	0.782
			GATE18d_B0AEc9PL_d0100			158	211	162	162	214	0.853	0.877	0.849	0.854	0.885	0.733	0.741	0.753	0.734	0.735	0.951	0.872	0.965	0.947	0.849	1.307	1.272	1.23	1.271	1.25		181.4	0.8636	0.9168	0.7392	1.266		2.6042									0.798	1.315	0.789
			GATE18d_B0AEc9PL_d0300			314	316	305	356	310	0.85	0.85	0.847	0.862	0.851	0.74	0.742	0.763	0.741	0.739	0.96	0.956	0.97	0.921	0.956	1.294	1.284	1.206	1.241	1.246		320.2	0.852	0.9526	0.745	1.2542		1.26431									0.792	1.343	0.796
			GATE18d_B0AEc9PL_d0400			419	311	370	506	368	0.862	0.821	0.846	0.884	0.845	0.739	0.741	0.758	0.745	0.739	0.922	1.037	0.973	0.851	0.973	1.357	1.251	1.19	1.418	1.236		394.8	0.8516	0.9512	0.7444	1.2904		1.15418									0.793	1.328	0.802
			GATE18d_B0AEc9PL_d0500			453	517	543	419	569	0.85	0.867	0.872	0.837	0.881	0.737	0.745	0.763	0.746	0.739	0.959	0.904	0.892	0.996	0.86	1.234	1.304	1.199	1.221	1.28		500.2	0.8614	0.9222	0.746	1.2476		0.872037									0.801	1.307	0.807
			GATE18d_B0AEc9PL_d0600			560	534	435	486	597	0.858	0.85	0.818	0.836	0.864	0.736	0.746	0.758	0.744	0.741	0.936	0.957	1.049	0.998	0.917	1.239	1.251	1.179	1.238	1.274		522.4	0.8452	0.9714	0.745	1.2362		0.680391									0.795	1.342	0.803
																																#DIV/0!	#DIV/0!	#DIV/0!	#DIV/0!	#DIV/0!		#DIV/0!
																																#DIV/0!	#DIV/0!	#DIV/0!	#DIV/0!	#DIV/0!		#DIV/0!
		0																														#DIV/0!	#DIV/0!	#DIV/0!	#DIV/0!	#DIV/0!		#DIV/0!
																																#DIV/0!	#DIV/0!	#DIV/0!	#DIV/0!	#DIV/0!		#DIV/0!
																																#DIV/0!	#DIV/0!	#DIV/0!	#DIV/0!	#DIV/0!		#DIV/0!
																																#DIV/0!	#DIV/0!	#DIV/0!	#DIV/0!	#DIV/0!		#DIV/0!
																																#DIV/0!	#DIV/0!	#DIV/0!	#DIV/0!	#DIV/0!		#DIV/0!
																																#DIV/0!	#DIV/0!	#DIV/0!	#DIV/0!	#DIV/0!		#DIV/0!
																																#DIV/0!	#DIV/0!	#DIV/0!	#DIV/0!	#DIV/0!		#DIV/0!
																																#DIV/0!	#DIV/0!	#DIV/0!	#DIV/0!	#DIV/0!		#DIV/0!
18	0.5	1	GATE18d_06AEc9PL_d0000	835521		61	121	119	232	67	0.847	0.909	0.906	0.953	0.861	0.708	0.707	0.72	0.702	0.715	0.969	0.756	0.771	0.552	0.926	1.299	1.355	1.332	1.351	1.307		120	0.8952	0.7948	0.7104	1.3288		6.26408	0.522388		0.7498			1.236			0.796	1.325	0.802
			GATE18d_06AEc9PL_d0100			294	523	225	254	255	0.89	0.942	0.864	0.879	0.875	0.739	0.748	0.747	0.73	0.74	0.83	0.608	0.919	0.868	0.883	1.255	1.28	1.227	1.285	1.243		310.2	0.89	0.8216	0.7408	1.258		1.89907									0.802	1.307	0.796
			GATE18d_06AEc9PL_d0300			507	433	463	626	659	0.878	0.856	0.866	0.9	0.905	0.742	0.755	0.752	0.744	0.747	0.871	0.936	0.913	0.793	0.776	1.247	1.228	1.249	1.313	1.281		537.6	0.881	0.8578	0.748	1.2636		1.00914									0.804	1.291	0.811
			GATE18d_06AEc9PL_d0400			560	628	458	682	610	0.864	0.878	0.836	0.886	0.87	0.742	0.753	0.755	0.748	0.751	0.917	0.87	1.001	0.843	0.897	1.236	1.289	1.242	1.282	1.249		587.6	0.8668	0.9056	0.7498	1.2596		0.803482									0.806	1.285	0.811
			GATE18d_06AEc9PL_d0500			591	613	619	618	638	0.846	0.849	0.849	0.85	0.852	0.742	0.748	0.758	0.744	0.748	0.97	0.957	0.965	0.96	0.953	1.237	1.257	1.203	1.249	1.234		615.8	0.8492	0.961	0.748	1.236		0.597023									0.801	1.303	0.816
			GATE18d_06AEc9PL_d0600			614	736	607	884	716	0.828	0.857	0.818	0.892	0.847	0.741	0.747	0.758	0.749	0.748	1.022	0.935	1.048	0.824	0.968	1.249	1.258	1.196	1.244	1.241		711.4	0.8484	0.9594	0.7486	1.2376		0.522388									0.792	1.326	0.811
																																#DIV/0!	#DIV/0!	#DIV/0!	#DIV/0!	#DIV/0!		#DIV/0!
																																#DIV/0!	#DIV/0!	#DIV/0!	#DIV/0!	#DIV/0!		#DIV/0!
		0																														#DIV/0!	#DIV/0!	#DIV/0!	#DIV/0!	#DIV/0!		#DIV/0!
																																#DIV/0!	#DIV/0!	#DIV/0!	#DIV/0!	#DIV/0!		#DIV/0!
																																#DIV/0!	#DIV/0!	#DIV/0!	#DIV/0!	#DIV/0!		#DIV/0!
																																#DIV/0!	#DIV/0!	#DIV/0!	#DIV/0!	#DIV/0!		#DIV/0!
																																#DIV/0!	#DIV/0!	#DIV/0!	#DIV/0!	#DIV/0!		#DIV/0!
																																#DIV/0!	#DIV/0!	#DIV/0!	#DIV/0!	#DIV/0!		#DIV/0!
																																#DIV/0!	#DIV/0!	#DIV/0!	#DIV/0!	#DIV/0!		#DIV/0!
																																#DIV/0!	#DIV/0!	#DIV/0!	#DIV/0!	#DIV/0!		#DIV/0!
18	1	1	GATE18d_B6AEc9PL_d0000	1032129		33	74	79	81	120	0.805	0.889	0.893	0.89	0.924	0.711	0.708	0.728	0.718	0.715	1.08	0.831	0.82	0.829	0.697	1.286	1.407	1.261	1.309	1.343		77.4	0.8802	0.8514	0.716	1.3212		8.47733	0.84637		0.7528	-0.1214		1.2234	-0.2126		0.803	1.315	0.802
			GATE18d_B6AEc9PL_d0100			189	200	139	184	324	0.886	0.888	0.85	0.879	0.925	0.736	0.742	0.749	0.74	0.74	0.843	0.835	0.96	0.868	0.691	1.248	1.278	1.203	1.247	1.263		207.2	0.8856	0.8394	0.7414	1.2478		2.65854									0.802	1.316	0.792
			GATE18d_B6AEc9PL_d0300			338	382	304	410	450	0.876	0.885	0.866	0.893	0.9	0.746	0.75	0.761	0.744	0.746	0.879	0.845	0.913	0.821	0.794	1.24	1.248	1.178	1.231	1.266		376.8	0.884	0.8504	0.7494	1.2326		1.35352									0.801	1.314	0.805
			GATE18d_B6AEc9PL_d0400			331	397	369	398	392	0.85	0.869	0.861	0.871	0.871	0.75	0.749	0.763	0.742	0.746	0.958	0.897	0.928	0.896	0.896	1.224	1.245	1.178	1.233	1.241		377.4	0.8644	0.915	0.75	1.2242		1.09239									0.799	1.331	0.807
			GATE18d_B6AEc9PL_d0500			365	553	392	424	535	0.846	0.884	0.85	0.855	0.884	0.748	0.754	0.761	0.748	0.753	0.97	0.849	0.962	0.944	0.851	1.212	1.235	1.204	1.226	1.24		453.8	0.8638	0.9152	0.7528	1.2234		0.90217									0.803	1.305	0.811
			GATE18d_B6AEc9PL_d0600			556	641	519	474	520	0.873	0.882	0.863	0.855	0.865	0.749	0.751	0.764	0.742	0.75	0.887	0.855	0.923	0.944	0.914	1.226	1.297	1.205	1.284	1.234		542	0.8676	0.9046	0.7512	1.2492		0.84637									0.805	1.291	0.816
																																#DIV/0!	#DIV/0!	#DIV/0!	#DIV/0!	#DIV/0!		#DIV/0!
																																#DIV/0!	#DIV/0!	#DIV/0!	#DIV/0!	#DIV/0!		#DIV/0!
		0	GATE18d_B6AEc90L_d0000			132	75	111	115	141	0.743	0.674	0.715	0.714	0.736	0.606	0.621	0.621	0.634	0.617	1.222	1.34	1.277	1.275	1.234	1.461	1.453	1.423	1.428	1.443		114.8	0.7164	1.2696	0.6198	1.4416		2.41732	0.667414		0.6314			1.436			0.669	1.63	0.743
			GATE18d_B6AEc90L_d0100			270	237	269	293	233	0.742	0.729	0.735	0.758	0.721	0.615	0.625	0.64	0.645	0.632	1.221	1.242	1.238	1.188	1.262	1.472	1.473	1.4	1.417	1.418		260.4	0.737	1.2302	0.6314	1.436		1.2517									0.672	1.609	0.737
			GATE18d_B6AEc90L_d0300			306	300	328	352	336	0.701	0.704	0.709	0.723	0.721	0.607	0.618	0.633	0.641	0.626	1.299	1.288	1.287	1.258	1.262	1.462	1.463	1.483	1.423	1.439		324.4	0.7116	1.2788	0.625	1.454		0.864118									0.677	1.597	0.744
			GATE18d_B6AEc90L_d0400			377	327	368	362	381	0.72	0.696	0.714	0.71	0.727	0.61	0.617	0.63	0.633	0.621	1.264	1.302	1.277	1.282	1.251	1.51	1.497	1.42	1.418	1.44		363	0.7134	1.2752	0.6222	1.457		0.804928									0.674	1.601	0.752
			GATE18d_B6AEc90L_d0500			410	327	385	375	362	0.721	0.681	0.706	0.701	0.702	0.609	0.614	0.626	0.631	0.619	1.263	1.329	1.292	1.299	1.297	1.473	1.476	1.433	1.432	1.435		371.8	0.7022	1.296	0.6198	1.4498		0.667414									0.681	1.593	0.752
			GATE18d_B6AEc90L_d0600																													#DIV/0!	#DIV/0!	#DIV/0!	#DIV/0!	#DIV/0!		#DIV/0!
																																#DIV/0!	#DIV/0!	#DIV/0!	#DIV/0!	#DIV/0!		#DIV/0!
																																#DIV/0!	#DIV/0!	#DIV/0!	#DIV/0!	#DIV/0!		#DIV/0!
18	1	1	GATE21_B6AEc9PL_d0000	1032129		85	89	92	77	86	0.865	0.873	0.873	0.849	0.867	0.676	0.686	0.704	0.687	0.678	0.916	0.886	0.894	0.964	0.911	1.36	1.369	1.302	1.338	1.369		85.8	0.8654	0.9142	0.6862	1.3476		7.36124	2.60265		0.6938			1.3348			0.713	1.528	0.703
			GATE21_B6AEc9PL_d0100			111	108	104	125	161	0.846	0.843	0.831	0.864	0.895	0.683	0.692	0.709	0.693	0.684	0.973	0.976	1.014	0.916	0.811	1.344	1.363	1.282	1.339	1.364		121.8	0.8558	0.938	0.6922	1.3384		4.74914									0.709	1.542	0.691
			GATE21_B6AEc9PL_d0300			196	174	163	164	167	0.865	0.849	0.835	0.838	0.844	0.687	0.693	0.706	0.697	0.686	0.913	0.958	1.004	0.993	0.976	1.355	1.355	1.293	1.321	1.35		172.8	0.8462	0.9688	0.6938	1.3348		3.05283									0.711	1.536	0.688
			GATE21_B6AEc9PL_d0400			196	171	205	190	208	0.841	0.822	0.845	0.835	0.851	0.685	0.693	0.704	0.695	0.683	0.985	1.032	0.976	1.002	0.955	1.351	1.36	1.301	1.328	1.357		194	0.8388	0.99	0.692	1.3394		2.60265									0.706	1.555	0.687
																																#DIV/0!	#DIV/0!	#DIV/0!	#DIV/0!	#DIV/0!		#DIV/0!
																																#DIV/0!	#DIV/0!	#DIV/0!	#DIV/0!	#DIV/0!		#DIV/0!
																																#DIV/0!	#DIV/0!	#DIV/0!	#DIV/0!	#DIV/0!		#DIV/0!
																																#DIV/0!	#DIV/0!	#DIV/0!	#DIV/0!	#DIV/0!		#DIV/0!
		0	GATE21_B6AEc90L_d0000																													#DIV/0!	#DIV/0!	#DIV/0!	#DIV/0!	#DIV/0!		#DIV/0!	1e+307
			GATE21_B6AEc90L_d0100																													#DIV/0!	#DIV/0!	#DIV/0!	#DIV/0!	#DIV/0!		#DIV/0!
			GATE21_B6AEc90L_d0300																													#DIV/0!	#DIV/0!	#DIV/0!	#DIV/0!	#DIV/0!		#DIV/0!
			GATE21_B6AEc90L_d0400																													#DIV/0!	#DIV/0!	#DIV/0!	#DIV/0!	#DIV/0!		#DIV/0!
																																#DIV/0!	#DIV/0!	#DIV/0!	#DIV/0!	#DIV/0!		#DIV/0!
																																#DIV/0!	#DIV/0!	#DIV/0!	#DIV/0!	#DIV/0!		#DIV/0!
																																#DIV/0!	#DIV/0!	#DIV/0!	#DIV/0!	#DIV/0!		#DIV/0!
																																#DIV/0!	#DIV/0!	#DIV/0!	#DIV/0!	#DIV/0!		#DIV/0!
[truncated: 20 more columns]

## Sheet: Statistical Significance
Protein Similarity Threshold	Ligand Similarity Threshold		Validation RMSE					CASF2016 RMSE						Mean	Std
			Fold					Fold
			1	2	3	4	5	1	2	3	4	5
None	None	GEMS (GATE18d_B6AEc0fPL_d0300)	1.198	1.167	1.143	1.168	1.184	1.266	1.239	1.294	1.275	1.282		1.2712	0.0207051
		Pafnucy	1.39	1.383	1.375	1.356	1.384	1.018	1.05	1.224	1.066	1.282		1.128	0.117218
		Search Top 5 Ligands												1.539
		Search Top 5 Complexes												1.517
0.8	0.8	GEMS (GATE18d_B6AEc11PL_kikdic_d0500)	1.192	1.231	1.208	1.22	1.194	1.288	1.352	1.298	1.294	1.306		1.3076	0.0256671
		Pafnucy	1.382	1.438	1.412	1.397	1.385	1.463	1.476	1.527	1.498	1.454		1.4836	0.0293649
		Search Top 5 Ligands												1.711
		Search Top 5 Complexes												1.648
0.8	1	GEMS (GATE18d_B6AEc13PL_kikdic_d0500)	1.226	1.216	1.199	1.241	1.22	1.308	1.289	1.302	1.307	1.24		1.2892	0.0285254
		Pafnucy	1.367	1.421	1.397	1.407	1.422	1.469	1.415	1.447	1.488	1.503		1.4644	0.0346814
		Search Top 5 Ligands												1.677
		Search Top 5 Complexes												1.614
0.8	1.2	GEMS (GATE18d_B6AEc15PL_kikdic_d0500)	1.189	1.225	1.218	1.198	1.208	1.297	1.307	1.241	1.292	1.308		1.289	0.0276677
		Pafnucy	1.393	1.398	1.403	1.404	1.399	1.483	1.429	1.488	1.477	1.457		1.4668	0.0241909
		Search Top 5 Ligands												1.64
		Search Top 5 Complexes												1.568
0.7	0.8	GEMS (GATE18d_B6AEc17PL_kikdic_d0500)	1.195	1.211	1.223	1.197	1.218	1.303	1.371	1.328	1.335	1.29		1.3254	0.0313576
		Pafnucy	1.404	1.42	1.424	1.385	1.414	1.464	1.516	1.468	1.473	1.508		1.4858	0.024294
		Search Top 5 Ligands												1.711
		Search Top 5 Complexes												1.656
0.6	0.8	GEMS (GATE18d_B6AEc19PL_kikdic_d0500)	1.203	1.195	1.229	1.23	1.235	1.292	1.316	1.289	1.313	1.338		1.3096	0.0199575
		Pafnucy	1.406	1.387	1.415	1.39	1.384	1.542	1.506	1.532	1.476	1.46		1.5032	0.0351739
		Search Top 5 Ligands												1.709
		Search Top 5 Complexes												1.656
