# Supplementary material for: Resolving data bias improves generalization in binding affinity prediction
Source: Nat Mach Intell. 2025 Oct 21;7(10):1713–25. doi: 10.1038/s42256-025-01124-5 (PMC12552120; doi:10.1038/s42256-025-01124-5)
Supplement: Supplementary file 9 — Performances in Table 1 (search algorithms, Pafnucy and GenScore). [file 42256_2025_1124_MOESM9_ESM.xlsx]

## Sheet: Sheet1
CASF2016 Predictions			Search Algorithms					Pafnucy trained on PDBbind Original							GenScore trained on PDBbind Original
			Top 5 Complexes		Top 5 Ligands			Train-Validation Split							Train-Validation Split
Complex	pK = -log(Ki/Kd)		PDBbind Original	PDBbind CleanSplit	PDBbind Original	PDBbind CleanSplit		1	2	3	4	5	Mean		1	2	3	4	5	Mean
1a30	4.3		6.9226	6.9226	7.40562	6.30135		5.11139	5.10269	5.86088	4.80746	5.17618	5.21172		42.3763	36.3219	42.3698	45.228	45.6697	42.3931
1bcu	3.28		6.49771	6.44821	5.64724	5.88825		3.83062	3.9046	3.90137	3.61651	3.80612	3.81185		43.2023	29.2814	37.8665	34.3215	39.1215	36.7587
1bzc	4.92		5.85936	5.85936	5.88267	5.88267		5.93473	5.20706	6.73039	6.67449	6.93255	6.29585		56.9918	53.9785	58.4575	60.8177	54.5585	56.9608
1c5z	4.01		3.76416	5.07243	3.542	2.95712		3.80216	4.13653	4.12951	4.16206	4.16631	4.07931		38.1543	30.3858	30.7351	36.8351	34.866	34.1953
1e66	9.89		7.27725	7.27725	7.95176	7.59419		8.02408	8.90934	7.81323	8.30638	7.96039	8.20268		89.7252	81.3116	82.3246	88.3784	70.4916	82.4463
1eby	9.7		9.01893	8.78262	8.77447	8.40053		8.82881	9.9673	8.97625	9.18048	8.06742	9.00405		119.801	100.583	105.191	107.211	114.066	109.37
1g2k	7.96		8.33882	9.07772	8.57797	9.55597		8.56166	8.7003	8.77552	9.41932	8.56206	8.80377		92.7238	84.9662	73.9816	73.3372	74.36	79.8738
1gpk	5.37		6.63835	6.63835	5.55298	4.75164		6.04199	7.57949	6.67243	6.5289	7.20615	6.80579		48.8579	49.6435	58.3298	51.9818	44.0928	50.5812
1gpn	6.48		7.12899	7.12899	6.37987	6.59606		7.84958	7.84793	7.26766	8.11319	7.32682	7.68104		50.0836	45.718	47.3599	52.1572	42.0748	47.4787
1h22	9.1		7.47254	7.47254	7.22496	7.22496		8.30744	8.45632	7.79716	7.88204	8.09354	8.1073		54.5639	61.4905	52.7412	58.0317	53.289	56.0232
1h23	8.35		7.47218	7.47218	6.32261	6.32261		8.69288	8.19426	8.13253	8.28814	8.48376	8.35831		59.6257	63.2921	56.6526	59.1575	50.9652	57.9386
1k1i	6.58		6.80346	6.47057	7.08969	7.20351		6.50991	5.87092	6.93924	6.62487	6.9661	6.58221		70.4523	50.8224	60.7674	59.1604	62.9843	60.8374
1lpg	7.09		7.12596	6.8025	7.29723	7.28634		7.75123	7.57007	7.98132	7.6932	7.89153	7.77747		79.2743	66.7483	74.0124	72.1761	84.5173	75.3457
1mq6	11.15		8.12521	8.23582	8.03624	7.77111		9.27143	8.69205	7.76301	8.76392	8.01445	8.50097		74.5913	66.8003	80.8119	67.3557	88.029	75.5176
1nc1	6.12		5.26972	6.25107	5.11188	5.14152		5.51182	6.42446	6.45733	7.78838	6.85027	6.60645		75.1104	68.4107	67.375	60.8803	56.6489	65.685
1nc3	5		4.83337	6.7261	5.06637	4.77		5.04565	5.73048	6.55358	7.06953	5.25628	5.9311		69.3808	77.4652	76.5788	80.2134	82.2695	77.1815
1nvq	8.25		8.10634	7.2726	7.76494	6.604		7.99618	8.15133	7.99346	8.73983	8.34632	8.24542		97.0593	106.157	94.9014	109.487	100.632	101.647
1o0h	5.92		5.50056	5.50056	5.05	5.318		6.44867	4.98793	4.93478	4.94186	4.78312	5.21927		42.3329	43.2769	39.7386	44.0503	38.766	41.6329
1o3f	7.96		7.47797	6.59178	6.58169	6.06271		7.36654	7.00487	7.27215	7.19229	7.22426	7.21202		88.8231	69.8741	79.3768	73.0344	74.1592	77.0535
1o5b	5.77		5.41349	5.28714	5.59978	4.58488		5.00089	6.0061	4.73003	6.35424	5.14138	5.44653		51.3737	42.2054	56.8069	49.5152	53.7501	50.7303
1owh	7.4		7.36804	7.36804	7.35231	7.35231		6.35471	5.83544	5.85233	4.96594	6.06466	5.81461		63.5673	58.4247	63.6002	60.3662	59.6429	61.1203
1oyt	7.24		6.67504	6.59048	7.51664	6.55324		7.61694	6.85321	6.74132	7.67251	7.36097	7.24899		71.168	68.4808	71.5266	72.545	68.1058	70.3652
1p1n	6.8		7.41199	6.91459	7.506	6.98134		7.13447	6.00692	4.95902	5.40348	5.88529	5.87784		55.3297	57.3454	52.0618	61.773	64.3929	58.1806
1p1q	4.89		6.25179	6.53267	6.98101	7.0256		6.06373	4.96659	6.21067	5.76667	6.04839	5.81121		65.3175	60.6306	66.6233	64.6758	66.5571	64.7609
1ps3	2.28		4.56263	3.98011	5.76891	5.85267		4.12839	4.14213	4.86303	5.22757	4.76784	4.62579		50.3078	43.8541	51.0149	43.1857	41.7281	46.0181
1pxn	7.15		6.86272	7.08979	6.5536	6.92028		5.38478	5.78255	6.22422	6.06094	5.97396	5.88529		56.7935	64.2444	55.9912	59.6676	50.6183	57.463
1q8t	4.76		7.09845	6.73299	5.92844	6.93027		4.45865	4.79418	4.64923	4.46394	4.36536	4.54627		36.1205	41.1364	31.5752	40.0929	36.6314	37.1113
1q8u	5.96		6.78195	7.06331	6.99767	7.03846		5.41039	5.08324	6.38648	5.6085	6.20944	5.73961		53.451	61.3556	57.7943	59.5439	61.6778	58.7645
1qf1	7.32		6.92118	6.92118	7.02032	7.02032		6.99951	7.35251	7.33378	7.37698	6.96669	7.20589		63.4925	66.3049	68.7222	75.9459	66.1705	68.1272
1qkt	9.04		8.24093	7.31874	9.01	6.09795		8.09596	7.64794	6.9621	7.67144	6.53354	7.3822		75.3411	71.3301	60.7914	72.6797	67.3828	69.505
1r5y	6.46		6.21672	6.02211	5.05652	5.24465		4.5951	5.37164	5.03872	6.03304	4.11414	5.03053		46.7136	52.8132	42.7246	48.8128	55.1258	49.238
1s38	5.15		6.2166	6.02966	6.27286	5.7612		4.32755	4.87852	5.26053	5.51589	4.33277	4.86305		44.0948	52.933	40.001	46.0845	51.3021	46.8831
1sqa	9.21		7.33971	7.33971	6.90741	6.90741		6.80844	7.22799	7.22756	6.85335	7.4291	7.10929		66.9424	62.9091	75.0068	68.8375	74.7262	69.6844
1syi	5.44		5.70153	5.84928	6.06427	6.44552		5.98177	5.41461	6.11871	5.30561	6.26814	5.81777		65.1828	50.5431	55.9816	63.5351	66.4278	60.3341
1u1b	7.8		5.70751	5.70751	6.54919	6.50001		6.33578	6.31081	5.51053	5.80619	5.73386	5.93943		42.3996	48.0665	34.4679	57.7155	50.5883	46.6476
1uto	2.27		2.08404	2.43055	2.10314	2.83433		3.3406	3.46459	3.57401	3.77915	3.5207	3.53581		17.4027	14.4136	14.6823	17.3525	13.7312	15.5165
1vso	4.72		6.24198	6.383	6.45134	6.06101		4.74257	5.03576	5.30907	5.31729	5.85994	5.25293		53.2394	48.4774	48.3458	52.3415	55.6231	51.6054
1w4o	5.22		4.60082	4.90499	4.222	4.49643		5.35197	4.21763	4.74964	3.88604	4.00428	4.44191		30.3958	37.3573	25.6467	39.3219	37.0158	33.9475
1y6r	10.11		10.7354	10.2164	9.17691	9.19131		9.55816	9.41186	8.7351	9.71648	8.03125	9.09057		101.111	105.609	116.506	94.8512	110.849	105.785
1yc1	6.17		6.26289	6.31937	6.23327	6.394		6.47695	6.22534	6.67246	6.4603	7.5541	6.67783		74.1163	60.9047	72.0052	76.5374	74.7087	71.6545
1ydr	5.52		6.42027	6.42027	6.01577	6.93613		5.70572	5.62402	6.14116	5.50802	6.50782	5.89735		54.8636	55.6262	53.4589	50.0313	63.5331	55.5026
1ydt	7.32		6.08615	5.92303	6.37409	5.98539		7.22805	5.57588	7.02087	6.71112	7.0923	6.72564		67.9631	62.0713	58.324	72.2681	68.6765	65.8606
1z6e	9.72		8.89314	8.57912	8.37935	8.05918		9.36937	9.08522	8.46337	9.39715	8.38687	8.9404		98.2673	87.6602	97.8009	99.951	90.5515	94.8462
1z95	7.12		8.3797	8.06426	7.14075	6.85456		8.30371	7.61548	8.06785	8.11756	8.1018	8.04128		79.4083	87.3972	76.6827	82.7672	77.675	80.7861
1z9g	5.64		6.16865	6.56255	5.44496	5.45569		4.94213	5.87289	5.78427	4.71286	5.61792	5.38601		31.2685	42.3434	33.3684	45.4653	52.8529	41.0597
2al5	8.4		5.99808	6.44694	6.74864	6.03611		7.36621	7.80034	7.01734	7.71395	7.0651	7.39259		72.9961	59.7772	61.6497	76.1465	74.9844	69.1108
2br1	5.14		5.362	6.48407	6.20187	6.55462		6.89714	6.57564	7.41256	7.57882	7.16738	7.12631		60.9405	58.4407	62.6948	66.2969	62.5615	62.1869
2brb	4.86		5.36311	6.54751	5.87487	6.23919		5.73758	6.29384	6.53842	5.70909	6.48465	6.15271		55.5021	49.6162	51.8329	56.4756	62.002	55.0857
2c3i	7.6		7.4346	7.4346	6.39765	6.39765		6.66201	6.88934	6.96885	7.65497	7.31325	7.09768		52.3248	56.5376	56.7259	56.4444	56.1186	55.6303
2cbv	5.48		6.55228	6.19666	3.28897	3.49015		5.25547	4.96559	6.68764	6.38611	5.10197	5.67936		23.5152	18.5362	20.5515	21.9608	16.3208	20.1769
2cet	8.02		6.51465	6.01128	9.53317	8.74761		7.98475	8.60159	8.18216	7.7571	7.98432	8.10199		77.6346	67.9581	73.1909	70.1014	67.9748	71.372
2fvd	8.52		6.65815	6.87719	6.34886	6.34886		7.50268	7.10564	7.9734	7.91282	7.68117	7.63514		65.8333	66.1577	72.3342	65.9152	66.1411	67.2763
2fxs	6.06		6.61529	6.64423	6.03605	6.03605		5.09786	5.63228	6.16661	4.94867	6.04326	5.57774		57.3107	50.6389	54.6692	53.9905	52.5577	53.8334
2hb1	3.8		6.03861	6.04986	5.8559	5.68552		4.54392	3.97202	3.71427	3.99071	3.95056	4.03429		29.6919	28.2878	35.4689	38.0992	34.599	33.2294
2iwx	6.68		6.46302	6.80818	5.44242	5.69955		6.38219	6.59808	7.24528	6.01677	5.976	6.44366		61.5603	60.0726	62.9313	58.5453	59.9118	60.6043
2j78	6.42		5.80349	6.03251	4.21	3.6343		6.26011	6.08528	6.6505	7.19917	6.05794	6.4506		53.7591	49.1356	45.8162	56.2581	52.1251	51.4188
2j7h	7.19		5.76216	5.97078	5.15863	4.95432		6.25693	6.37582	5.05035	5.40828	3.75856	5.36999		63.2369	63.2175	49.0393	53.2051	53.766	56.493
2p15	10.3		8.92748	8.21501	7.26407	6.66154		8.11074	8.10775	7.85123	9.13551	7.88494	8.21803		84.4248	89.8474	61.9276	70.0506	85.643	78.3787
2p4y	9		6.60089	6.60089	5.41122	4.99991		8.38877	7.77708	8.28654	7.81131	7.8044	8.01362		61.3448	60.3229	66.1061	64.3196	63.3775	63.0942
2pog	9.54		9.02899	8.19359	9.06662	8.56754		7.33079	6.67306	7.03838	7.37983	6.21864	6.92814		74.2996	67.8224	70.1647	65.6061	81.8905	71.9567
2qbp	8.4		6.06275	6.07203	6.60921	6.76323		6.80726	7.67284	7.45549	6.75714	7.68383	7.27531		65.4775	55.6573	60.3395	69.5741	61.1485	62.4394
2qbq	7.44		6.06261	6.05603	6.80843	6.79097		6.67487	6.48094	5.97633	5.66837	7.48814	6.45773		59.8947	52.4569	60.4006	64.788	57.5239	59.0128
2qbr	6.33		6.39788	6.06134	6.60298	6.76563		5.08599	5.4386	5.9825	4.76569	6.06727	5.46801		71.2569	51.4069	60.2768	64.6448	54.428	60.4027
2qe4	7.96		9.06554	7.92753	9.3068	7.64539		7.7344	7.38261	7.30146	6.58422	6.99773	7.20008		60.6527	62.9473	58.0926	60.4365	63.0689	61.0396
2qnq	6.11		6.30261	7.22894	6.57472	6.57068		6.98882	7.22002	6.99078	7.59035	8.49743	7.45748		60.3043	67.396	52.1262	66.3788	58.7139	60.9838
2r9w	5.1		4.85683	5.68578	5.20435	5.61796		4.70051	4.62025	5.25864	4.8688	4.95493	4.88063		39.4365	31.0866	32.641	34.4833	30.4392	33.6173
2v00	3.66		4.53999	4.53999	5.69585	5.69585		4.04376	3.89575	3.95163	4.06143	3.86248	3.96301		25.515	30.7096	26.8759	23.1914	22.5061	25.7596
2v7a	8.3		7.53208	7.49972	7.52309	6.7868		7.7887	7.18806	7.85015	7.96246	7.52545	7.66297		74.4405	67.0435	70.8833	76.2882	62.2399	70.1791
2vkm	8.74		7.64533	7.80334	7.55314	7.61227		9.11502	8.21739	8.58397	9.03911	8.32902	8.6569		84.4881	73.0551	85.6147	77.5605	71.9434	78.5324
2vvn	7.3		5.97399	5.25179	7.8111	6.66832		6.22402	6.5589	6.6911	7.00823	6.22123	6.54069		78.0245	57.7969	67.9291	73.0489	86.494	72.6587
2vw5	8.52		5.62838	6.86089	5.51273	4.726		6.75663	6.80566	7.23674	7.10469	7.37924	7.05659		54.0341	53.1309	52.4755	47.7544	43.6712	50.2132
2w4x	4.85		5.2645	5.23264	3.83068	4.48613		4.11881	5.00964	5.29228	4.76253	4.78828	4.79431		35.0762	31.4741	29.1076	39.8609	36.8064	34.4651
2w66	4.05		5.27401	5.26405	6.6221	6.35217		4.62839	5.19666	4.65075	5.15046	5.4896	5.02317		53.6149	36.3813	42.902	52.2287	53.9178	47.8089
2wbg	4.45		6.08376	6.36765	6.10851	6.10791		5.04501	4.83836	5.99204	5.33102	6.08229	5.45774		64.974	52.016	54.02	72.1284	50.5186	58.7314
2wca	5.6		6.88316	6.10477	7.34768	6.5015		5.15742	4.90881	5.92826	4.98243	5.30165	5.25571		48.224	41.5106	53.6388	42.1735	47.634	46.6362
2weg	6.5		6.4814	6.72529	5.87068	5.57115		5.58524	6.16288	6.80855	6.80187	6.12245	6.2962		53.2652	48.422	58.0088	58.5027	57.2652	55.0928
2wer	7.05		5.89294	5.99032	5.708	5.6114		5.28	7.77238	7.12272	7.21115	6.35085	6.74742		74.1247	56.8987	71.793	68.6782	67.3138	67.7617
2wn9	8.52		6.55826	6.55826	5.58454	5.58454		5.64095	6.44267	6.69221	6.48527	6.25848	6.30392		41.4166	42.5177	33.8567	35.4834	32.7182	37.1985
2wnc	6.32		6.26638	6.26638	6.0804	5.28077		6.5177	6.18813	7.12183	7.41362	6.66587	6.78143		37.5466	47.8546	42.7013	46.3936	44.9375	43.8867
2wtv	8.74		7.87605	7.65779	7.65322	7.19661		7.19345	7.49554	7.5569	8.28436	8.10426	7.7269		69.7513	82.3957	73.4638	72.2879	75.3566	74.6511
2wvt	6.12		7.901	8.6553	5.13938	4.89371		3.87058	5.99742	6.10294	4.32867	4.9693	5.05378		34.5272	36.2521	42.0022	41.4121	52.8269	41.4041
2x00	11.33		7.63105	7.63105	8.89178	8.77965		9.09339	7.98708	8.56699	8.8857	8.24215	8.55506		52.6382	58.4255	56.605	37.079	64.1542	53.7804
2xb8	7.59		6.48968	5.87471	6.64506	5.74174		5.98126	6.07666	5.95564	7.03711	6.36572	6.28328		64.8153	54.9527	55.8215	55.8188	68.7758	60.0368
2xbv	8.43		7.62693	7.69113	7.63638	8.17659		7.05383	7.30585	7.78728	7.55488	7.46985	7.43434		65.7545	67.2818	66.1703	76.3271	71.634	69.4335
2xdl	3.1		6.90951	6.54312	4.00205	4.40598		3.87772	3.67378	5.57024	4.42552	4.47918	4.40529		20.1962	20.9306	23.1642	20.8638	20.0681	21.0446
2xii	7.2		9.33868	9.33868	10.2492	9.36444		7.56425	7.59885	6.94772	7.35988	6.75028	7.2442		76.8597	75.8061	82.4155	76.8529	78.256	78.038
2xj7	6.66		5.59968	5.33656	4.90943	4.90943		5.54324	7.1099	5.92711	6.74845	6.09633	6.285		59.6058	47.1462	46.6874	57.5359	62.5267	54.7004
2xnb	6.83		8.30081	8.30081	7.48598	7.48598		6.96714	7.00186	7.16115	7.39641	7.52328	7.20997		59.4581	62.561	62.2954	58.1764	55.0644	59.511
2xys	7.42		6.31714	6.31714	6.66726	6.39657		6.83545	8.75381	6.80331	9.06897	7.87983	7.86827		50.0653	43.4329	43.1194	42.8004	46.2395	45.1315
2y5h	5.79		8.38467	8.3297	7.19364	7.19364		6.04329	6.47811	6.59236	7.12386	7.2116	6.68984		70.8955	66.5573	63.5294	57.3452	71.7033	66.0061
2yfe	6.63		5.64192	5.64192	6.15214	6.14061		5.53107	5.58547	5.9431	7.44598	7.15631	6.33239		49.614	47.8821	53.7535	49.9474	46.779	49.5952
2yge	5.06		5.58719	6.85733	5.2759	4.78582		5.72515	5.69501	6.49804	5.41873	6.38933	5.94525		58.9546	47.561	51.4558	44.8777	49.8798	50.5458
2yki	9.46		5.87927	5.74232	5.89631	5.91593		7.55086	7.85601	7.421	8.72748	7.91102	7.89327		69.7575	67.1522	74.9708	72.7119	54.6937	67.8572
2ymd	3.16		5.16291	5.92658	5.73155	6.48812		4.40809	5.23785	5.49177	4.64047	5.47536	5.05071		47.7888	49.055	47.6883	50.5389	43.1899	47.6522
2zb1	6.32		8.08878	8.22885	7.57253	7.54842		6.41939	6.59605	6.95934	6.39155	7.41366	6.756		50.4023	57.4131	49.519	41.1198	44.7494	48.6407
2zcq	8.82		6.83898	6.83898	4.87619	4.87619		7.71088	6.58628	6.38534	6.45596	6.54797	6.73729		53.5226	43.6914	47.6669	43.3435	51.6403	47.9729
2zcr	6.87		7.21245	7.21245	7.51629	7.77575		8.02144	7.25831	7.09718	7.75621	7.27514	7.48165		52.7983	51.6393	60.5836	55.8316	51.0378	54.3781
2zda	8.4		7.50081	7.50081	5.28866	6.42494		8.15319	7.69687	7.2309	8.18087	7.69187	7.79074		71.6535	72.9146	76.9759	65.576	79.9679	73.4176
2zy1	7.4		6.01725	6.01725	4.24982	4.24982		6.89162	6.89056	7.0402	7.29288	7.24831	7.07272		51.4611	43.6842	42.5759	41.3242	41.6979	44.1487
3acw	4.76		6.79231	6.79231	8.00949	7.48805		6.24765	5.623	6.69949	6.63624	6.65317	6.37191		52.5625	49.6526	47.2956	53.4646	53.6233	51.3197
3ag9	8.05		6.93149	6.28682	8.26616	8.97853		7.59921	6.86856	5.64358	6.45719	6.0371	6.52113		64.5207	65.7213	56.3248	59.6194	55.4955	60.3364
3ao4	2.07		2.80848	2.76375	3.43358	2.67296		3.86176	4.11358	4.07712	4.38432	5.06264	4.29988		24.087	19.8849	22.819	28.8594	19.5968	23.0494
3arp	7.15		5.13536	4.85332	5.4928	5.4928		7.20915	6.3835	6.83488	7.51649	7.00732	6.99027		59.1369	53.122	31.0271	39.2536	51.3477	46.7775
3arq	6.4		4.97217	4.79172	6.25714	6.25714		5.61224	5.87318	6.31917	6.70741	6.07915	6.11823		35.0776	31.18	38.0951	28.1345	54.1479	37.327
3aru	3.22		5.01634	5.01634	4.55642	4.55929		4.2124	4.52098	5.14626	4.5122	5.06137	4.69064		35.0211	31.3368	30.7902	32.675	29.3	31.8246
3arv	5.64		4.7405	4.52267	5.29902	5.03123		5.20428	5.10165	5.94413	5.76784	5.4658	5.49674		43.6926	44.4461	32.2002	27.2086	42.8824	38.086
3ary	6		4.90718	4.81118	6.04043	6.04043		3.97459	4.40888	4.96868	5.04499	4.55612	4.59065		41.3041	42.4548	33.2333	28.5375	43.182	37.7423
3b1m	8.48		5.75568	5.75568	6.43891	6.31385		7.35256	6.86119	7.35709	7.91281	7.44949	7.38663		55.5097	58.6222	50.3272	50.2641	59.0171	54.7481
3b27	5.16		6.22447	6.22447	6.8582	6.8582		6.16005	5.65224	5.28021	5.16578	5.19151	5.48996		65.4978	68.0974	62.2649	65.6648	66.9568	65.6963
3b5r	8.77		6.35536	6.2036	8.59838	8.71394		8.0552	8.14102	7.78836	8.64704	7.90341	8.10701		84.5791	78.6492	77.3882	77.8936	83.5676	80.4155
3b65	9.27		6.34292	5.75008	6.32637	5.51341		7.29895	8.41902	7.25735	7.94568	7.38154	7.66051		79.7624	79.377	74.1655	81.92	76.4849	78.342
3b68	8.4		6.37529	5.52254	8.46438	8.42754		7.651	8.95804	8.05245	8.12424	7.68463	8.09407		89.0333	87.898	73.3594	81.1934	81.9728	82.6914
3bgz	6.26		6.59958	6.59958	5.56218	5.47027		5.9431	6.08014	6.50619	6.65931	7.33463	6.50467		53.0716	59.512	63.6526	49.7822	64.5953	58.1227
3bv9	5.36		6.57496	6.57496	4.16245	4.16245		6.67155	5.98339	7.2665	6.70055	6.7695	6.6783		42.666	50.4693	48.3433	46.3272	43.4477	46.2507
3cj4	6.51		6.07936	6.07936	5.18022	5.18022		6.15906	5.7712	5.47803	5.35601	5.25233	5.60333		49.788	36.6153	44.416	43.4298	38.7507	42.5999
3coy	6.02		7.35884	7.07169	8.07337	8.33804		4.82164	5.46115	5.90701	5.72993	5.71908	5.52776		47.1305	53.4697	53.224	42.208	53.8144	49.9693
3coz	5.57		7.37457	7.5538	8.10383	8.3503		5.53742	6.27716	6.42692	7.00346	6.3379	6.31657		46.3343	44.8105	57.9329	49.9987	52.1907	50.2534
3d4z	4.89		4.35072	3.36077	5.21	5.79		3.98095	4.15193	4.98431	4.41951	5.42073	4.59149		34.3297	41.8571	45.2557	37.0187	40.8072	39.8537
3d6q	3.76		3.87446	4.33146	4.32076	5.154		3.35083	3.6664	4.25063	3.32782	3.5574	3.63062		28.1378	28.0559	26.3377	27.1844	29.4766	27.8385
3dd0	9		8.43398	7.72222	8.14	6.63302		8.44362	8.08557	7.90284	8.38109	7.41616	8.04586		80.8435	84.0012	84.1275	79.9503	83.2043	82.4254
3dx1	3.58		7.58182	7.20453	5.636	5.932		4.23698	5.06642	4.4076	4.19597	5.14301	4.60999		30.0497	25.5365	22.7273	22.3718	25.8011	25.2973
3dx2	6.82		7.34524	7.18431	7.23024	5.70916		6.01773	5.09654	5.25479	5.88665	6.66903	5.78495		69.965	64.0238	62.1583	68.3777	57.6669	64.4383
3dxg	2.4		4.36202	4.99458	4.37	5.39877		3.37214	3.33839	4.06554	3.4803	3.75779	3.60283		20.6558	26.3642	21.6317	24.4363	23.3951	23.2966
3e5a	8.23		7.55972	7.55972	7.06362	6.57498		7.92204	8.43138	7.78806	8.55664	8.00106	8.13984		69.4841	61.075	66.6636	80.1718	63.9927	68.2774
3e92	8		8.66872	8.78502	8.28753	8.40198		7.33147	7.70838	7.72534	7.68701	7.66969	7.62438		81.2394	81.1871	79.3842	82.6495	80.5547	81.003
3e93	8.85		7.79453	8.16752	8.71497	8.48227		7.8075	7.60323	7.64	7.82167	8.07945	7.79037		67.9533	61.5372	63.3596	71.7757	64.1257	65.7503
3ebp	5.91		4.28753	3.99396	6.394	6.72102		5.58189	5.57561	6.56394	5.78058	6.22768	5.94594		39.3747	43.1965	41.265	34.7066	40.5122	39.811
3ehy	5.85		7.77803	7.2497	7.77615	7.46167		5.41734	4.82228	5.43451	5.14218	5.23071	5.2094		54.4129	53.4369	57.9627	54.3051	52.8465	54.5928
3ejr	8.57		7.51792	7.05928	7.49688	7.14002		6.97216	7.45038	7.29437	7.22583	7.59741	7.30803		81.134	78.2626	68.6354	67.6861	74.7465	74.0929
3f3a	4.19		5.53072	4.15276	3.792	4.104		4.25861	5.31937	4.93122	3.61867	4.43789	4.51315		42.2414	42.2013	39.2255	34.1236	38.0392	39.1662
3f3c	6.02		4.93402	4.35692	4.408	4.464		6.21367	5.91044	4.89596	6.37676	5.25123	5.72961		57.8464	54.6376	54.7959	51.4538	58.9819	55.5431
3f3d	7.16		6.75783	6.7643	3.042	5.152		7.12008	6.87849	5.74899	5.81991	6.16847	6.34719		38.3418	37.3338	43.7805	42.7608	46.447	41.7328
3f3e	7.7		6.00601	4.59564	5.754	5.34771		7.52782	7.83277	7.17268	7.53407	7.1992	7.45331		57.3357	56.5068	59.542	59.0995	59.9006	58.4769
3fcq	2.77		6.35277	6.35277	4.24931	4.55443		3.51126	3.68991	4.12959	4.04469	3.47342	3.76977		19.7524	15.8241	15.119	18.5366	16.6216	17.1707
3fur	8		6.28913	6.28913	5.76517	5.76517		7.02144	7.10914	7.47964	7.57644	7.97943	7.43322		54.6111	56.4844	55.7284	54.541	47.5742	53.7878
3fv1	9.3		7.70046	5.55546	8.22697	4.23661		9.42238	8.20739	7.84579	7.55672	8.28349	8.26315		84.6018	68.3202	68.0991	82.6702	91.6316	79.0646
3fv2	8.11		7.67485	5.54843	8.1355	5.31468		8.32376	7.61837	7.28118	6.96381	7.62443	7.56231		80.8585	65.9364	69.0856	83.2631	84.498	76.7283
3g0w	9.52		7.83662	7.83662	8.84596	8.80268		7.92859	8.99164	7.4583	8.8097	7.35041	8.10773		83.7229	77.6891	78.9946	74.841	79.7692	79.0034
3g2n	4.09		3.81002	3.96966	5.07182	5.61197		3.57547	3.89274	4.32927	4.03084	4.07607	3.98088		34.565	35.1344	35.266	32.7866	39.959	35.5422
3g2z	2.36		3.17678	2.95743	3.95787	3.95787		3.13948	3.24715	3.58004	3.43177	3.52186	3.38406		16.2568	17.1706	19.8022	16.7402	18.2377	17.6415
3g31	2.89		5.51539	5.64105	5.34209	6.50081		5.37907	3.96143	3.89094	3.67001	4.39809	4.25991		11.1733	11.5748	11.1385	11.1177	8.92081	10.785
3gbb	6.9		7.62519	5.55494	7.56941	5.798		7.00628	7.37955	7.90367	5.94803	7.33629	7.11477		76.0486	61.4163	65.6242	77.7671	67.1888	69.609
3gc5	7.26		7.12505	6.80334	7.2598	6.9419		5.93521	6.60328	6.83752	6.72836	7.73007	6.76689		67.2351	76.6669	64.3686	72.6203	70.9518	70.3686
3ge7	8.7		7.15429	6.80524	7.20241	6.82053		7.97115	6.66365	7.70425	7.95973	8.01327	7.66241		65.9153	75.6776	66.8262	64.9938	75.4808	69.7787
3gnw	9.1		7.50298	7.38037	7.17017	6.94662		7.66654	7.26768	7.53015	8.56743	7.69841	7.74604		71.0529	60.1083	59.9758	63.3036	62.7656	63.4412
3gr2	2.52		2.35419	3.21036	4.08662	3.906		3.48178	3.50533	3.99474	3.44186	4.05472	3.69568		17.9089	14.6851	17.0263	18.9851	19.0127	17.5236
3gv9	2.12		3.43737	3.66377	4.17093	4.17093		3.20983	3.12207	3.44598	3.29211	3.5147	3.31694		26.1087	22.6799	22.8594	24.5454	23.0224	23.8432
3gy4	5.1		5.48922	5.72991	5.00982	4.32537		4.2305	4.01515	3.68391	4.13333	3.67862	3.9483		42.9277	35.6571	40.5909	39.0452	38.1798	39.2802
3ivg	4.3		5.28426	5.28426	5.59101	5.70219		5.58014	6.04555	5.72441	5.60813	5.5683	5.7053		42.5922	39.6759	58.1492	47.0879	50.2569	47.5524
3jvr	5.72		5.96339	6.19482	7.34074	6.71271		5.09645	5.37652	5.89	5.72826	4.99572	5.41739		27.7178	38.8079	41.9707	22.4203	31.9978	32.5829
3jvs	6.54		6.84776	6.84776	6.98317	6.98317		6.52832	6.43804	6.82745	6.7674	6.05075	6.52239		33.4439	40.2989	32.9071	20.0096	38.3917	33.0103
3jya	6.89		7.95315	7.95315	4.78899	4.78899		6.4956	6.72088	6.59462	5.73077	6.06989	6.32235		39.6391	39.0322	42.2932	35.3035	43.4625	39.9461
3k5v	6.3		7.61868	7.61868	6.04039	5.67914		6.90921	7.3581	6.39061	7.89869	7.45109	7.20154		53.5587	52.13	52.213	44.2671	57.7018	51.9741
3kgp	2.57		3.75333	3.75333	4.64483	4.64483		4.29496	3.36877	3.54587	3.80537	3.8666	3.77631		16.5489	14.7584	16.9009	14.8045	14.2968	15.4619
3kr8	8.1		6.62887	5.88566	7.51703	5.97134		7.25497	7.49703	7.16695	8.16942	7.44406	7.50648		71.242	71.6876	70.0223	74.5928	75.4263	72.5942
3kwa	4.08		8.37506	8.37506	6.32	6.32		4.96844	4.24482	6.19676	4.00699	4.33495	4.75039		15.2383	17.3353	14.9923	17.6889	14.3363	15.9182
3l7b	2.4		3.81933	3.93116	5.21184	5.11483		3.3167	3.24605	4.51614	3.70362	3.80952	3.7184		22.4799	24.2253	29.1893	24.0242	28.7325	25.7302
3lka	2.82		8.00597	8.61626	7.40765	6.1746		3.6455	3.77009	4.05038	3.78677	4.10604	3.87176		18.1296	25.8359	25.46	25.6881	22.5652	23.5357
3mss	4.66		6.82609	6.82609	4.61479	4.61479		3.53518	4.51521	4.49444	3.89745	4.46808	4.18207		25.1867	38.6967	33.6175	34.6463	40.5018	34.5298
3myg	10.7		7.1126	7.1126	7.83725	7.83725		8.45993	8.37833	7.99894	8.29469	7.68213	8.1628		85.8051	66.0737	76.7764	74.4316	77.5169	76.1208
3n76	6.85		6.12065	5.88387	5.55345	5.39423		7.19037	4.79516	6.41221	5.50383	5.42492	5.8653		56.4122	53.7422	50.3939	57.5721	64.9671	56.6175
3n7a	3.7		4.17092	5.79352	4.19282	5.00625		4.83313	3.44549	4.07555	3.97913	3.97675	4.06201		41.8364	33.4811	38.8495	44.5606	44.6178	40.6691
3n86	5.64		6.06544	5.62019	6.1622	6.22071		5.24067	5.04602	6.95059	6.5501	5.84507	5.92649		67.3069	53.9175	60.0942	63.1259	70.2663	62.9422
3nq9	4.03		6.43918	6.65088	5.73396	4.41742		4.37741	3.90669	4.4278	3.97774	4.29024	4.19598		27.8158	21.0855	26.3539	32.4821	23.0317	26.1538
3nw9	9		6.32204	6.02815	7.88036	6.41429		8.69375	8.00043	8.06917	7.89498	7.9671	8.12508		68.3027	81.7058	67.0546	78.3106	80.1853	75.1118
3nx7	8.1		7.95207	7.95207	7.85357	7.62814		7.20946	5.90326	6.47264	7.69482	6.44471	6.74498		79.681	71.9082	72.6702	76.6508	73.7172	74.9255
3o9i	11.82		11.8147	10.3182	11.0968	10.3225		10.7835	10.3781	10.5231	11.1746	10.1978	10.6114		152.161	139.113	137.873	139.216	147.224	143.118
3oe4	7.47		6.24045	6.38344	7.72433	5.67626		6.80233	7.23655	7.1257	7.38057	7.36898	7.18283		56.2981	63.2342	61.2933	72.1078	67.9628	64.1793
3oe5	6.88		6.97836	6.73487	7.60186	5.48608		6.02883	6.70478	7.41105	6.6957	6.85254	6.73858		39.9764	51.756	49.4026	58.3532	57.8347	51.4646
3ozs	5.33		6.97056	6.39312	7.6334	5.56675		6.42547	6.51468	7.66264	7.22285	7.76044	7.11722		49.9523	59.0256	57.5418	66.3828	68.9451	60.3695
3ozt	4.13		6.98079	6.418	7.62875	5.31555		5.27969	5.84752	7.36111	6.04994	7.09182	6.32601		54.2653	54.2112	55.6995	67.0751	64.8922	59.2287
3p5o	7.26		6.96869	7.01293	7.41054	7.07038		7.46717	6.94787	6.50167	6.70045	6.71568	6.86657		59.3279	59.4794	69.657	66.1849	67.2018	64.3702
3prs	7.82		7.22957	7.22957	6.9968	6.9968		7.47015	7.29849	8.4137	8.79807	7.92153	7.98039		68.291	67.5453	69.8294	66.7264	64.8734	67.4531
3pww	7.32		7.61377	7.02496	7.964	8.37015		7.91405	8.30959	7.62593	7.80898	7.65723	7.86316		62.5615	57.7965	60.0197	55.7929	59.0716	59.0484
3pxf	4.43		5.43651	5.32796	4.986	5.25143		4.88651	4.68425	4.88373	4.76129	4.95795	4.83475		26.986	34.5269	31.6656	33.6652	27.4205	30.8529
3pyy	6.86		6.97747	6.97747	6.21694	6.90232		7.15873	7.61386	6.87571	7.25557	7.12293	7.20536		42.9653	54.6166	49.1747	58.185	49.1538	50.8191
3qgy	7.8		7.162	7.162	7.93995	7.38976		8.12585	8.17718	7.79017	7.93935	7.40141	7.88679		74.814	77.6251	76.7801	74.6855	68.0954	74.4
3qqs	5.82		4.51563	4.51563	5.29051	4.79259		4.44958	4.4793	4.6749	5.63061	5.28879	4.90464		46.6168	29.9279	35.5036	43.2139	41.273	39.307
3r88	4.82		4.54397	4.54397	3.62725	3.62725		4.11517	3.63489	3.89633	3.53362	3.757	3.7874		35.7554	27.0319	32.3222	28.7012	32.4178	31.2457
3rlr	7.52		7.10262	7.1899	7.89163	8.18933		7.30316	7.89537	7.93948	7.34862	7.13747	7.52482		63.908	59.9514	64.4772	63.0406	58.2096	61.9174
3rr4	4.55		5.56766	6.00994	6.41568	6.97763		4.34556	5.21949	5.30478	4.87231	6.45199	5.23883		59.2158	56.4912	45.9386	52.9158	49.4137	52.795
3rsx	4.41		6.81137	6.81137	4.35903	4.35903		4.78339	4.96606	5.35551	5.22275	5.05395	5.07633		39.7439	37.0082	32.0145	28.9793	29.8798	33.5251
3ryj	7.8		7.99831	8.10263	7.99852	8.49677		7.82594	6.95885	7.546	6.99465	7.01965	7.26902		54.8249	65.803	64.3269	56.8434	56.4	59.6396
3syr	5.1		5.38035	4.28938	4.88478	3.26293		4.12655	4.69016	4.60185	5.44619	4.4103	4.65501		41.5671	35.2704	46.9105	44.6154	48.7452	43.4217
3tsk	7.17		7.79291	7.79291	8.32626	8.32626		6.98061	8.18106	8.15372	7.96686	7.20607	7.69767		64.9734	70.189	73.6355	70.1063	65.862	68.9533
3twp	3.92		4.77919	4.77919	4.26512	4.47674		3.2916	3.20463	3.42138	3.11189	3.35099	3.2761		22.3532	19.4654	21.0624	27.38	26.0255	23.2573
3u5j	5.61		6.95114	7.02073	6.1134	6.84468		6.33356	6.27577	5.80543	6.40512	6.17963	6.1999		53.5083	49.906	59.2272	51.7244	53.5526	53.5837
3u8k	8.66		7.97386	7.7855	7.60109	6.76623		7.21494	7.98985	6.66281	8.50036	6.89285	7.45216		64.7832	66.2474	59.1341	57.6034	69.9023	63.5341
3u8n	10.17		7.97274	7.79164	7.68423	6.82317		9.14695	8.87417	9.03327	9.3732	8.32578	8.95068		72.7047	77.4593	64.1628	75.5625	70.4034	72.0585
3u9q	4.38		6.0394	6.37618	5.7341	5.62534		4.34801	3.93589	5.00269	4.73676	4.31165	4.467		32.1878	28.2996	30.9998	33.1781	36.4595	32.225
3udh	2.85		4.52566	4.52566	4.50185	4.50185		3.68386	3.68936	5.2849	3.88833	4.35103	4.17949		26.2879	21.9915	31.1	18.5849	24.6449	24.5218
3ueu	5.24		6.4387	6.44403	5.66425	6.41016		4.58536	6.0268	6.00613	5.66225	6.0614	5.66839		34.5283	31.0075	34.9986	33.1592	31.7215	33.083
3uev	5.89		6.43681	5.82648	6.13137	6.618		5.03773	5.73839	6.64887	5.81829	6.605	5.96966		44.404	40.0562	43.6825	39.5789	39.5479	41.4539
3uew	6.31		6.43214	6.25074	5.908	7.048		5.4612	5.81045	6.09692	5.23199	6.10746	5.7416		50.5869	46.0501	48.4418	43.5461	39.4126	45.6075
3uex	6.92		6.42767	6.45369	6.378	6.01974		6.3953	6.90284	7.3078	6.54161	7.18888	6.86729		42.2073	46.4891	53.0881	46.7487	41.1261	45.9319
3ui7	9		8.8113	8.8113	7.08891	6.59085		8.16604	7.6351	7.69864	8.45078	7.93783	7.97768		57.6787	54.0736	63.962	71.1281	62.0787	61.7842
3uo4	6.52		7.70884	7.33779	6.65899	7.03474		7.91865	7.45565	7.23258	7.9606	7.37441	7.58838		81.6072	69.612	72.2078	78.8143	73.0805	75.0644
3up2	7.4		7.70619	7.6352	7.13229	7.05564		7.91446	7.4905	7.63075	8.2675	7.04761	7.67017		81.7036	82.4198	88.2077	89.4286	89.526	86.2572
3uri	9		7.41972	7.88502	5.75666	5.70416		7.67943	6.89829	6.85276	6.99396	6.39701	6.96429		69.6555	58.411	75.1842	65.7345	64.6753	66.7321
3utu	10.92		5.59838	5.59838	8.11383	8.11383		8.5028	8.25291	8.44064	9.31693	8.07237	8.51713		100.365	95.5643	97.3031	100.476	106.691	100.08
3uuo	7.96		8.35675	8.35675	5.87133	5.64932		6.56766	7.48033	7.67695	6.99887	7.3243	7.20962		48.0024	50.0757	56.6667	55.6526	61.3871	54.3569
3wtj	6.53		6.8511	7.04766	6.97855	7.11433		6.02682	5.90237	6.99484	7.74028	6.75671	6.6842		48.1108	49.5403	41.0928	49.4591	42.9687	46.2344
3wz8	5.82		5.57527	5.57527	6.29973	6.08827		6.31288	7.0626	6.59704	6.40989	6.86803	6.65009		39.7305	40.593	40.5238	42.3711	33.6818	39.38
3zdg	7.1		5.45846	4.93095	4.21943	3.1169		8.01237	7.07075	7.22307	7.59889	7.74111	7.52924		35.0491	40.9472	37.2346	43.229	41.6826	39.6285
3zso	5.12		3.30269	3.00137	3.38144	3.58494		6.34344	5.87958	6.02817	5.06234	6.92283	6.04727		29.7715	31.3954	29.6932	26.633	35.0862	30.5158
3zsx	3.28		3.28103	3.00602	3.35112	2.92418		4.37521	3.97696	4.74159	4.30663	4.8325	4.44658		29.3388	23.3399	26.2148	26.2117	27.9045	26.602
3zt2	2.84		3.21879	3.26303	3.19159	3.4531		4.10402	3.67088	4.62671	4.25245	4.10928	4.15267		26.7209	23.4624	21.5501	23.1147	24.8429	23.9382
4abg	3.57		3.84565	3.89332	3.78688	3.80788		3.92535	3.71516	3.93238	4.5594	4.56546	4.13955		35.5403	24.3812	30.7591	35.6818	34.1029	32.093
4agn	3.97		4.32632	4.1068	4.84735	6.39011		3.59701	3.75563	3.9143	3.48617	4.20589	3.7918		29.9832	28.9046	33.2546	32.9161	29.6562	30.943
4agp	4.69		4.65256	4.97016	6.03918	7.08254		5.1696	5.07649	5.41824	5.45063	5.85438	5.39387		34.0419	31.5394	37.2024	38.8983	32.3572	34.8079
4agq	5.01		4.77768	4.9718	5.74139	7.25652		5.08541	5.26193	5.51054	5.62164	5.98249	5.4924		34.6504	33.5216	38.967	36.7624	35.0609	35.7925
4bkt	3.62		4.39623	3.88802	4.15941	3.92829		4.08396	3.78855	4.24	4.21164	4.38918	4.14267		29.7126	24.6894	24.7742	27.4803	33.0291	27.9371
4cig	3.67		3.12059	4.19091	4.30485	4.91795		4.17638	4.52028	4.98872	4.59241	5.6236	4.78028		25.1863	23.4695	24.8773	23.7728	27.7235	25.0059
4ciw	4.82		5.54738	5.55581	4.35998	5.27613		5.18666	3.95936	5.53579	4.99854	4.95601	4.92727		52.8302	46.5128	49.75	51.0725	53.737	50.7805
4cr9	4.1		5.25897	5.25897	5.485	5.5504		4.86789	4.19487	4.46676	3.88931	4.01308	4.28638		37.4739	32.9167	45.1239	41.7325	37.9699	39.0434
4cra	7.22		7.43369	7.53594	8.28264	7.06002		7.4066	7.23112	7.93968	7.60176	7.34059	7.50395		74.3115	61.3445	70.2166	87.7436	74.6703	73.6573
4crc	8.72		7.36002	6.99778	8.22719	7.75501		7.90185	7.70878	8.05502	8.13644	7.53366	7.86715		88.1302	78.0905	77.1515	81.9673	82.6901	81.6059
4ddh	3.3		2.9441	2.80029	3.05357	3.05357		3.88589	3.69962	4.40316	3.85971	3.95174	3.96002		25.5682	24.4733	32.6676	22.1848	27.9307	26.5649
4ddk	2.29		2.93807	2.70964	2.55514	2.72371		3.4162	3.27757	3.62036	4.296	3.81802	3.68563		22.233	18.0511	27.1334	20.2867	18.2097	21.1828
4de1	5.96		4.75502	3.28759	5.66701	5.58409		5.27097	6.12431	5.57522	5.48571	5.85138	5.66152		46.502	46.9871	47.5739	43.6456	48.4277	46.6273
4de2	4.12		4.77168	3.55169	5.65748	5.50476		4.80622	5.12512	4.27341	4.67047	5.29729	4.8345		52.34	48.0845	53.4256	47.7462	51.0581	50.5309
4de3	5.52		4.77376	3.52593	5.18488	5.01111		4.14816	4.60654	4.54868	5.07461	4.95539	4.66668		50.1151	41.1751	46.3056	43.9839	41.9411	44.7042
4djv	6.72		5.79392	6.19351	6.6928	6.17596		7.30426	5.9307	6.31597	6.45938	7.26713	6.65549		73.0922	64.3707	76.6776	77.9648	71.7731	72.7757
4dld	5.82		6.76775	6.88245	6.00763	5.87366		5.72472	6.20075	5.7241	5.18743	6.63928	5.89526		59.1437	47.8125	42.0348	54.5919	60.1252	52.7416
4dli	5.62		5.4686	4.59958	5.62418	5.66209		5.48038	5.56355	5.31144	4.43312	6.12872	5.38344		34.4688	31.115	29.3976	37.3968	40.6965	34.6149
4e5w	7.66		8.41388	8.71969	8.39171	8.2194		8.1917	8.24881	7.31488	8.24691	7.76161	7.95278		88.594	83.5352	92.9975	88.188	78.1815	86.2992
4e6q	8.36		7.66321	7.83337	8.12298	8.22998		7.65147	8.072	6.69266	7.30442	7.78213	7.50054		65.3186	67.5807	65.7706	72.5705	65.5799	67.3641
4ea2	6.44		5.93119	5.93119	6.39972	6.58204		7.46581	6.87081	6.88474	7.74959	7.93087	7.38037		51.9711	53.2365	45.7377	52.4352	53.0486	51.2858
4eky	3.52		4.28458	3.72553	4.93533	4.30066		3.79038	4.51612	5.88562	5.18274	4.4398	4.76293		44.2086	38.9765	39.822	35.8518	46.4978	41.0714
4eo8	8.15		6.8797	6.23219	7.44173	6.68131		7.33253	6.81782	7.02985	7.03694	6.41441	6.92631		79.1116	71.7616	72.6416	82.769	64.6126	74.1793
4eor	6.3		5.15691	5.15691	6.956	6.85557		6.16841	6.86881	7.30523	6.86855	7.36404	6.91501		67.1162	73.0989	71.0541	60.4013	65.7064	67.4754
4f09	6.7		7.62425	8.0087	7.99014	7.97833		6.67608	7.21603	7.40015	7.68131	6.01507	6.99773		76.2566	71.9803	73.3966	77.0141	71.3366	73.9968
4f2w	11.3		10.1402	10.1563	9.918	8.8469		9.4403	9.81033	8.62982	9.59569	8.49141	9.19351		116.737	114.772	115.563	108	105.986	112.212
4f3c	11.82		10.4005	10.128	10.0864	9.36067		10.1138	9.97469	9.86795	10.1077	8.91141	9.79512		112.481	123.159	119.445	113.4	109.577	115.613
4f9w	6.94		5.99867	5.05686	8.0103	7.2334		7.01535	6.69723	7.2235	6.761	7.1492	6.96926		55.5491	59.5175	59.0472	58.5696	58.8482	58.3063
4gfm	7.22		7.90301	8.0791	7.0627	6.40496		6.53479	7.1395	7.22526	7.37166	6.32379	6.919		67.7374	60.0608	68.3993	62.9694	62.8545	64.4043
4gid	10.77		7.01256	7.05935	7.7478	8.05422		8.90951	8.65793	8.4467	8.90888	8.30162	8.64493		91.6663	78.7016	94.1436	88.2579	90.2275	88.5994
4gkm	5.17		4.92925	4.49797	5.31019	5.50941		4.18519	4.56896	5.42143	4.84516	4.40314	4.68478		39.253	37.0941	41.5617	38.3559	45.1985	40.2927
4gr0	9.55		8.07955	8.07955	8.76757	8.76757		8.92218	7.68058	8.80892	8.42366	8.0958	8.38623		101.411	90.548	89.6353	102.72	100.925	97.0478
4hge	7.92		9.45724	8.96716	8.51299	8.06333		7.20148	7.86788	7.6509	7.91643	7.64186	7.65571		76.9362	73.9447	74.0197	58.9528	64.8103	69.7327
4ih5	4.11		6.45639	6.5249	4.39755	4.39755		4.86453	5.42538	5.05298	6.01665	5.22236	5.31638		32.0562	29.12	29.6162	28.0978	31.4437	30.0668
4ih7	5.24		6.05396	6.17571	5.36692	6.53972		6.64454	5.7624	5.06207	6.44326	5.05138	5.79273		54.6363	51.0054	47.0912	57.8518	54.9275	53.1024
4ivb	8.72		8.46538	8.41794	7.65018	7.97347		8.27348	8.32296	7.97567	8.14976	7.89391	8.12316		92.7364	88.2612	92.9642	99.684	84.9915	91.7275
4ivc	10		8.3339	8.54722	7.77934	8.23808		8.0173	8.28094	8.11067	8.94094	8.18536	8.30704		93.158	95.1353	91.7283	103.268	72.183	91.0946
4ivd	9.52		7.80402	8.54089	8.01028	7.95168		8.47127	8.35483	8.41847	9.39645	8.53765	8.63573		97.3703	89.8285	92.1965	105.431	86.9948	94.3642
4j21	7.41		6.92293	6.99476	6.42073	6.44652		6.29067	7.24854	6.76568	8.04372	7.16896	7.10351		65.5555	69.2817	68.5336	75.1606	71.1089	69.9281
4j28	5.7		5.26981	5.30692	7.94716	8.7835		6.34299	5.78166	7.22996	6.60203	6.84358	6.56005		50.2931	57.5434	49.6567	48.9421	60.1434	53.3157
4j3l	7.8		6.94346	6.76684	7.19442	7.38552		7.37586	7.2674	7.50581	7.74526	7.30256	7.43938		71.1808	77.1322	77.1253	71.2274	75.8823	74.5096
4jfs	5.27		5.70763	5.60835	5.76417	5.32127		5.4336	6.42749	5.40963	5.91597	6.78288	5.99391		62.9214	47.3453	67.4579	45.9619	57.4726	56.2318
4jia	9.22		8.38887	8.38887	8.24158	7.7847		6.81961	7.90876	7.53995	7.22571	7.571	7.41301		68.3193	69.9854	57.65	47.3973	52.2386	59.1181
4jsz	2.3		6.25996	6.63888	5.46129	6.19459		3.67775	3.54728	3.72766	3.69359	4.04951	3.73916		29.7561	32.5977	28.3336	38.6684	31.193	32.1098
4jxs	4.74		4.9268	5.52392	4.91725	5.4835		4.76898	4.78819	5.09293	5.13234	4.61218	4.87893		57.7962	40.6031	44.7398	41.2533	46.4354	46.1655
4k18	8.96		8.60064	8.60064	7.03959	6.65197		7.89332	8.08859	7.72458	8.31711	7.73002	7.95072		45.2447	47.163	49.8161	38.5107	31.5111	42.4491
4k77	6.63		7.92692	8.20547	6.93597	6.93597		6.43435	6.23757	6.13803	5.90088	5.03053	5.94827		63.8764	69.0396	66.4356	62.997	62.3773	64.9452
4kz6	3.1		4.60541	4.60541	5.322	4.674		3.33553	3.25624	4.27833	3.81002	3.93063	3.72215		31.2909	18.9359	21.0392	18.5422	23.7506	22.7118
4kzq	6.1		6.56689	7.70631	6.15442	6.84203		6.01081	5.84192	6.21769	6.36631	5.60682	6.00871		63.1892	62.6833	63.6676	64.5022	62.4841	63.3053
4kzu	6.5		6.78721	7.7296	6.3656	6.84467		6.78815	7.02118	6.94575	7.29183	6.67112	6.9436		64.3463	69.5645	66.184	70.8464	71.0283	68.3939
4llx	2.89		5.08165	5.14895	3.95184	3.97117		3.32026	3.64563	3.935	3.87311	3.69846	3.69449		21.259	25.9437	18.6061	22.7432	19.7063	21.6517
4lzs	4.8		4.59286	4.59286	5.14573	5.14573		5.22134	3.8548	4.28029	4.6432	4.62604	4.52513		44.2545	37.2237	42.5602	41.1822	52.2206	43.4882
4m0y	6.46		6.4533	6.64365	6.926	6.72307		6.4431	4.99869	6.20855	5.91779	4.85935	5.6855		25.634	23.698	22.6793	27.4711	21.7099	24.2385
4m0z	5.19		6.88391	6.83456	7.0847	7.41112		5.24481	6.94327	7.37425	6.87043	7.09533	6.70562		48.5715	46.559	50.4382	50.9588	47.6178	48.8291
4mgd	4.69		6.77341	6.77341	5.59165	5.89371		6.17221	6.87529	6.88544	5.90792	7.45593	6.65936		54.925	52.7784	45.9965	43.7571	47.3453	48.9605
4mme	6.5		6.61309	6.58777	6.60713	5.96009		5.94978	6.74028	6.53291	6.96598	7.00421	6.63863		47.9356	52.6555	61.4612	49.7989	46.1984	51.6099
4ogj	6.79		6.89846	6.8669	7.01416	7.13094		6.98236	6.8312	6.8071	6.80354	6.91002	6.86684		51.055	50.2136	56.2673	51.4815	62.6837	54.3402
4owm	2.96		4.29828	4.29828	4.72598	4.72598		3.54256	3.63086	3.96471	3.6323	3.75915	3.70592		29.5957	37.5096	32.0001	40.1692	30.0086	33.8566
4pcs	7.85		6.65551	6.65551	5.86158	6.6088		7.459	7.67239	7.0714	7.45836	6.92854	7.31794		69.5791	63.5878	66.1508	63.0133	61.6138	64.7889
4qac	9.4		6.39456	5.6769	6.49057	5.7538		8.10174	7.34475	7.62079	7.55955	7.40243	7.60585		59.9783	62.8565	67.7148	69.2929	69.4798	65.8645
4qd6	8.64		9.059	9.059	7.32442	7.32442		7.37287	6.62153	7.20656	6.96462	7.15854	7.06482		44.769	49.8622	45.5537	49.4456	51.9068	48.3075
4rfm	10.05		9.00811	9.00811	8.851	8.851		8.33416	8.50012	7.92152	8.21208	8.13207	8.21999		74.7724	73.2318	83.8809	79.6672	78.1239	77.9352
4tmn	10.17		7.69945	7.69945	8.60852	8.51519		8.81026	8.75401	7.7107	8.12877	8.02145	8.28504		62.6153	65.2969	61.2727	70.0139	64.1994	64.6796
4twp	10		7.91942	7.91942	9.0355	8.0337		8.07725	7.91401	7.65295	8.03904	7.773	7.89125		75.2513	73.7679	76.9875	67.6459	66.7407	72.0786
4ty7	9.52		8.2618	6.99132	8.20779	8.07817		7.61155	7.38755	7.94249	8.55971	7.83995	7.86825		75.0453	67.3712	78.5987	77.7382	69.596	73.6699
4u4s	2.92		5.83435	6.11596	5.79993	5.79993		3.28979	3.87783	4.40256	3.98349	4.44235	3.9992		40.6715	38.0675	38.67	44.0436	41.4807	40.5866
4w9c	4.65		5.38645	5.59177	4.93208	4.64733		5.56579	5.30637	6.31464	5.31864	6.12663	5.72642		41.2596	38.9743	42.5073	49.8422	45.3978	43.5962
4w9h	6.73		5.99348	5.60236	6.68254	5.97318		6.75073	6.94006	6.8278	6.78211	7.03219	6.86658		56.8111	58.4082	59.1555	67.6544	63.4392	61.0937
4w9i	5.96		5.511	5.58336	6.2367	5.58353		6.19751	6.36312	6.56459	5.76581	6.21542	6.22129		54.9343	49.4769	57.5543	61.5091	59.6631	56.6275
4w9l	5.02		6.20411	5.61766	6.54822	5.99763		6.6473	6.55401	6.40775	6.51706	6.44592	6.51441		58.0785	54.7555	60.2109	65.2093	61.1049	59.8718
4wiv	6.26		6.25172	6.25172	5.68667	5.68667		6.59756	5.95628	6.85273	5.86046	6.42191	6.33779		45.5555	56.0475	52.6274	54.7872	58.7639	53.5563
4x6p	8.3		9.08443	9.14032	8.25939	9.70946		8.35187	8.17606	7.98756	8.72687	7.46513	8.1415		99.1624	79.0981	79.1286	82.999	88.1191	85.7014
5a7b	3.57		5.26907	5.57416	6.70766	7.33983		5.3691	4.95879	5.14215	4.54544	5.8829	5.17968		26.9791	29.1035	37.5329	35.4323	33.8133	32.5722
5aba	2.98		4.32013	3.65785	5.65885	6.59793		3.57453	4.17918	3.94456	3.59426	4.4504	3.94858		28.0792	26.1134	25.8927	27.8381	22.4971	26.0841
5c28	5.66		6.93027	7.86493	5.83264	6.02035		4.20155	5.23632	5.56455	5.63918	4.73724	5.07577		33.6479	34.7885	41.3411	40.4033	47.2437	39.4849
5c2h	11.09		7.88235	7.88235	7.73062	7.73062		8.51174	8.67702	7.90941	8.97135	7.92949	8.3998		95.2494	100.415	109.735	100.966	103.421	101.957
5dwr	11.22		9.3457	9.90776	9.52776	8.97936		9.1893	9.21073	8.98334	8.96534	8.44133	8.95801		97.5552	111.807	108.21	94.9251	105.502	103.6
5tmn	8.04		4.46958	4.62085	4.46466	4.62225		9.00372	8.81528	7.73024	7.16731	6.94433	7.93217		55.9639	49.6127	59.2281	60.9467	51.5274	55.4558
Pearson Correlation			0.715878	0.653139	0.706659	0.625172		0.901579	0.89421	0.853202	0.879307	0.827482	0.906087		0.794795	0.820387	0.79637	0.77124	0.789674	0.813514
RMSE			1.517	1.648	1.539	1.711		1.018	1.05	1.224	1.066	1.282	1.046		1.32	1.24	1.31	1.38	1.33	1.26
